# Supplementary material for: The Kaposi’s sarcoma-associated herpesvirus viral genome packaging accessory factor ORF68 forms cytoplasmic puncta dependent on the viral tyrosine kinase
Source: bioRxiv. 2026 Feb 23:2026.02.23.707506. Preprint. [Version 1] doi: 10.64898/2026.02.23.707506 (PMC13054539; doi:10.64898/2026.02.23.707506)
Supplement: Supplement 1 [file media-1.xlsx]

## Sheet: Supp. Table 1 Description
	Three replicates (_1, _2, _3) of the following samples were analyzed:
	"68"	iSLK TurboID-ORF68 (TID-68)
	"68noB"	iSLK TurboID-ORF68 (TID-68) without addition of exogenous biotin
	"T2A"	iSLK NLS-TurboID-T2A-ORF68 (NLS-TID/68) (i.e., free nuclear TurboID)
	"WT"	iSLK BAC16 WT (i.e., no TurboID enzyme)
	Raw abundances (Tab 2) were normalized based on detection of endogenously biotinylated protein PCCA (Tab 3), with normalized abundances listed in Tab 4.
	Differential expression analysis was performed (Tab 5) and filtered to highlight proteins that passed two out of three controls (Tab 6).
	The resulting list of 177 ORF68-interacting proteins is listed in Tab 7, with proteins that passed each of the three controls listed in Tabs 8-10.

## Sheet: Raw abundance, all samples
Protein.Group	Protein.Ids	Protein.Names	Genes	First.Protein.Description	68_1	68_2	68_3	68noB_1	68noB_2	68noB_3	T2A_1	T2A_2	T2A_3	WT_1	WT_2	WT_3
A0A024RBG1	A0A024RBG1	NUD4B_HUMAN	NUDT4B	Diphosphoinositol polyphosphate phosphohydrolase NUDT4B	13491.8	15707	18621.5	10680.1	18182.3	16196.7	13138.8	15619.8	12100.4	14456.5		11791.9
A0A024RBG1;O95989;Q9NZJ9	Q8NFP7;A0A024RBG1;Q96G61;O95989;Q9NZJ9	NUD4B_HUMAN;NUDT3_HUMAN;NUDT4_HUMAN	NUDT3;NUDT4;NUDT4B	Diphosphoinositol polyphosphate phosphohydrolase NUDT4B	81928.6	49542.1	66978.9	112963	58283.9	106697	66716.5	42348.2	83810.9	154375	74067.2	67943.9
A0A024RBG1;Q9NZJ9	Q8NFP7;A0A024RBG1;Q96G61;Q9NZJ9	NUD4B_HUMAN;NUDT4_HUMAN	NUDT4;NUDT4B	Diphosphoinositol polyphosphate phosphohydrolase NUDT4B	31367.3	37735.3	56160.7	32341	36299.1	43224.2	38053	48989.9	39422.2	37235.8	24237.8	22435.2
A0A075B7D4	A0A075B7D4	A0A075B7D4_HUMAN	IGKV1OR2-108	Immunoglobulin kappa variable 1/OR2-108 (non-functional) (Fragment)	47113.9	64040.2	38742.7	51587.4	58680.4	34021			38078.6	42532.9	49751.6	54341.7
A0A087WUL8	P0DPF2;Q86T75;Q6P3W6;Q5TI25;B4DH59;Q8N660;Q5TAG4;P0DPF3;A0A087WUL8	NBPFJ_HUMAN	NBPF19	Neuroblastoma breakpoint family member 19	46238.3	26025.6	30682.5	45484.3	31453.3	29791.1	43489	29806.7	37192.6	47505.1	31646.3	36114.4
A0A087WUL8;Q3BBV2	Q3BBV2;P0DPF2;Q86T75;Q6P3W6;Q5TI25;B4DH59;Q8N660;Q5TAG4;Q3BBV0;P0DPF3;A0A087WUL8	NBPF8_HUMAN;NBPFJ_HUMAN	NBPF19;NBPF8	Neuroblastoma breakpoint family member 19	61049.1	80188.2	80726.2	74424	71827.2	74590.2	80866.4	86565.5	85560.1	56936.8	57050.5	57485.2
A0A0B4J2D5;P0DPI2	P0DPI2;A0A0B4J2D5	GAL3A_HUMAN;GAL3B_HUMAN	GATD3;GATD3B	Putative glutamine amidotransferase-like class 1 domain-containing protein 3B, mitochondrial	20161.9	9674.08	16258.4	14679.5	12937.1	10083.9	19924.2	14610.8	17887.5	13688.1	12466.2	13058.7
A0A1W2PQ72	A0A1W2PQ72	MSD7_HUMAN	MSANTD7	Myb/SANT-like DNA-binding domain-containing protein 7	7376.57	13199.6	10272		7517.04	7172.77	11476.1	10495.7	9102.58	4755.26	4041.83	3879.8
A0A3B3IRV3	A0A3B3IRV3	MCTS2_HUMAN	MCTS2	Malignant T-cell-amplified sequence 2		10742.5	5526.58		7015.58		14598.5	16980.4	18104.3	8390.39	8144.02	7025.1
A0A3B3IRV3;Q9ULC4	Q9ULC4;A0A3B3IRV3	MCTS1_HUMAN;MCTS2_HUMAN	MCTS1;MCTS2	Malignant T-cell-amplified sequence 2	24177.8	31191.3	29661.8	21489.3	31148.4	26012.7	36826.8	35837.9	31857.6	18677.5	20737.5	22564.3
A0AV02	A0AV02	S12A8_HUMAN	SLC12A8	Solute carrier family 12 member 8	7946.74	6628.93	8224.32	6804.68	6518.52	6874.13	8048.67	7755.73	7244.85	5823.18	5701.4	5016.8
A0AV96	A0AV96	RBM47_HUMAN	RBM47	RNA-binding protein 47	94616.4	93208.9	66847.2	88534.2	85340.6	62830	102180	80836	59452.9	73478.6	63314.4	52326.3
A0AV96;Q9NQ94	A0AV96;Q8TBY0;Q9NQ94	A1CF_HUMAN;RBM47_HUMAN	A1CF;RBM47	RNA-binding protein 47	83982.2	42002.7	41350.6	78026.6	46444.1	47125.2	68576.8	31108.9	42211.8	84093.6	61863.7	54094
A0AVF1	A0AVF1	IFT56_HUMAN	IFT56	Intraflagellar transport protein 56	85355	92441.8	87211.9	82033.6	82029	78339.9	102547	92816.5	79149.5	65172.5	64546.6	65753
A0AVI4	A0AVI4	TM129_HUMAN	TMEM129	E3 ubiquitin-protein ligase TM129	7652.87	6061.2	7753.27	8527.72	8331.29	4268.11	11038.7		5769.93	6390.88	3166.01	4509.75
A0AVT1	A0AVT1	UBA6_HUMAN	UBA6	Ubiquitin-like modifier-activating enzyme 6	281342	331710	276232	280983	304055	244354	368684	350026	279914	200710	189591	177231
A0FGR8	A0FGR8	ESYT2_HUMAN	ESYT2	Extended synaptotagmin-2	622610	657439	600223	540263	553834	500136	755911	688633	576159	425988	440137	446008
A0JLT2	A0JLT2	MED19_HUMAN	MED19	Mediator of RNA polymerase II transcription subunit 19	54093.1	100629	84556.2	43362.4	43715	32029.4	130888	142981	84254.9	38959	32518.6	34340.5
A0JNW5	A0JNW5	BLT3B_HUMAN	BLTP3B	Bridge-like lipid transfer protein family member 3B	58176.4	59717.5	53486.7	53742.2	52200.8	47321.8	60365.4	52862.2	45651.8	35252.4	32900.7	31273.6
A0MZ66	A0MZ66	SHOT1_HUMAN	SHTN1	Shootin-1	185941	168353	176029	131147	119358	102710	153951	147913	117118	55106	44615.6	43933.5
A0PJW6	A0PJW6	TM223_HUMAN	TMEM223	Transmembrane protein 223	52999.2	43587.6	45994.9	54159.2	47995.8	41625.4	53390.6	40231.4	41566.4	60386.1	45953.6	47499.3
A0PK00	A0PK00	T120B_HUMAN	TMEM120B	Transmembrane protein 120B	144328	149273	125205	133311	142374	112311	172260	155092	122321	99737.9	114747	97336.2
A1A4S6	A1A4S6	RHG10_HUMAN	ARHGAP10	Rho GTPase-activating protein 10	100706	123002	118103	88262.5	110714	98350.6	124241	126782	104225	71962.3	82154.5	69816.1
A1L020	A1L020	MEX3A_HUMAN	MEX3A	RNA-binding protein MEX3A	11886.1	11997	13226	8709.54	10596.2	10494.2	10762.8	11847.3	10111.6	8342.86	6484.97	6539.23
A1L020;Q5U5Q3;Q86XN8	Q6ZN04;Q86XN8;Q5U5Q3;A1L020	MEX3A_HUMAN;MEX3C_HUMAN;MEX3D_HUMAN	MEX3A;MEX3C;MEX3D	RNA-binding protein MEX3A		2952.93	8822.22	11827.4	6454.08		4516.82		6239.23	11164.6	8025.77	14749.5
A1L0T0	A1L0T0	HACL2_HUMAN	ILVBL	2-hydroxyacyl-CoA lyase 2	404776	373375	339080	358616	311323	276997	500826	410756	339758	322688	302910	267213
A1L390	A1L390	PKHG3_HUMAN	PLEKHG3	Pleckstrin homology domain-containing family G member 3	36155.1	49662.1	57327.5	35086.9	43954.4	47924.8	41350.2	49023.5	40500.4	29569	30321.4	30830.2
A1L3X0	A1L3X0	ELOV7_HUMAN	ELOVL7	Elongation of very long chain fatty acids protein 7	52185.8			70694.9			69158.4			55334.9	8493.01	18527.4
A1X283	A1X283	SPD2B_HUMAN	SH3PXD2B	SH3 and PX domain-containing protein 2B	444664	463674	495804	452054	438857	471440	462401	469049	410819	365524	335094	342498
A1X283;Q5TCZ1	Q5TCZ1;A1X283	SPD2A_HUMAN;SPD2B_HUMAN	SH3PXD2A;SH3PXD2B	SH3 and PX domain-containing protein 2B	120920	44674.7	133852	121759	87478.4	128661	88007.7	51659.5	102948	182537	109210	149598
A1XBS5	A1XBS5	CBAR1_HUMAN	CIBAR1	CBY1-interacting BAR domain-containing protein 1	26166.4	33352.2	36014.4	26259.4	35616.8	34451.5	35085	36600.2	39603	21634.2	19604.6	27398.7
A2AJT9	A2AJT9	BCLA3_HUMAN	BCLAF3	BCLAF1 and THRAP3 family member 3	30877.1	29583	31683.8	29084.7	28776.1	33573.3	36260.9	35238.1	34786.8	28057.4	29722.9	26352.3
A2RRP1	A2RRP1	NBAS_HUMAN	NBAS	NBAS subunit of NRZ tethering complex	133445	122073	116227	122017	114327	98415.4	149545	113067	109538	104293	96252.4	93380.6
A2RTX5	A2RTX5	SYTC2_HUMAN	TARS3	Threonine--tRNA ligase 2, cytoplasmic	149465	169316	128355	158919	142881	122418	207569	149025	133795	117748	110177	114702
A2RTX5;P26639	P26639;A2RTX5	SYTC2_HUMAN;SYTC_HUMAN	TARS1;TARS3	Threonine--tRNA ligase 2, cytoplasmic	30775.8	34808.7	38142	27919.6	24093.6	27598.6	33501.8	43583.3	33922.4	17232.3	11577.3	21745.1
A2RU49	A2RU49	HYKK_HUMAN	HYKK	Hydroxylysine kinase	20745.1	18673	15730.7	19583.8	18875.9	14470.4	29719.2	18823.3	15681.6	16284.3	13672.8	12320.3
A2RUC4	A2RUC4	TYW5_HUMAN	TYW5	tRNA wybutosine-synthesizing protein 5	33914.8	32840.5	32530.2	31474.9	29061.9	30615.9	33675.6	30960.1	28919.8	26326.8	26114.2	27137.9
A2RUS2	A2RUS2	DEND3_HUMAN	DENND3	DENN domain-containing protein 3	70493.5	75067.2	68633.8	66289.8	71727.2	67395.1	101718	92950.6	87433.4	59846.5	54693.3	59550.9
A2VDJ0	A2VDJ0	T131L_HUMAN	TMEM131L	Transmembrane protein 131-like	42266	49550.1	59430.7	38113.8	42383	47582.9	46865.8	43998.6	45693.8	33827	30037.4	36441
A3KMH1	A3KMH1	VWA8_HUMAN	VWA8	von Willebrand factor A domain-containing protein 8	555246	504605	488867	517216	461438	434021	609032	459127	462437	448826	434780	454537
A3KN83	A3KN83	SBNO1_HUMAN	SBNO1	Protein strawberry notch homolog 1	152422	190828	190132	164080	163044	172564	276624	254480	219414	128349	115184	122487
A4D1E9	A4D1E9	GTPBA_HUMAN	GTPBP10	GTP-binding protein 10	214490	185938	182368	209764	167642	141271	273420	176499	164074	155329	151187	138864
A4D1P6	A4D1P6	WDR91_HUMAN	WDR91	WD repeat-containing protein 91	22920.5	22151.6	22956.4	19985.6	22851.2	19005.9	27524.1	21420	20244.7	17613.2	14853.7	14349.5
A4D1S5	A4D1S5	RAB19_HUMAN	RAB19	Ras-related protein Rab-19	21054.6	23429.3	23557.5	19962.1	25006.7	21529.8	24414.8	24922.2	18525	17661.7	20309.4	15602.4
A4D1U4	A4D1U4	DEN11_HUMAN	DENND11	DENN domain-containing protein 11	21523.1	21079	24187.7	20267.7	22088.5	21475.2	26742.1	20837.8	20919.4	17553	14385.5	16702.5
A5A3E0	Q6S8J3;P0CG38;A5A3E0;Q9BYX7;P0CG39	POTEF_HUMAN	POTEF	POTE ankyrin domain family member F		5909.71	7459.14		5698.62		10641.3	7635.65	19642.5	4787.03	9796.79	4558.93
A5A3E0;P60709;P63261	Q6S8J3;P63261;P60709;P0CG38;A5A3E0;Q9BYX7;P0CG39	ACTB_HUMAN;ACTG_HUMAN;POTEF_HUMAN	ACTB;ACTG1;POTEF	POTE ankyrin domain family member F	4512560	5295400	4712950	3287520	5019580	3934340	4256790	5767450	5079530	2540520	2386890	4155610
A5A3E0;P60709;P63261;Q562R1	P62736;Q6S8J3;P68133;P63261;P60709;A5A3E0;Q562R1;Q9BYX7;P68032;P63267	ACTBL_HUMAN;ACTB_HUMAN;ACTG_HUMAN;POTEF_HUMAN	ACTB;ACTBL2;ACTG1;POTEF	POTE ankyrin domain family member F	3007350	2975760	2998980	3082370	3152970	3184670	2634930	2964530	3161450	3004570	3022130	3579400
A5PL33	A5PL33	KRBA1_HUMAN	KRBA1	Protein KRBA1	17126.3	30703.9	26082.1	18901.9	14204.4	11297.9		19879.8	12658.2		6763.59	14690.4
A5PLL7	A5PLL7	PDES1_HUMAN	PEDS1	Plasmanylethanolamine desaturase 1	15350.4	21769.4	16029.2	18184.9	18210.7	15319.4	22328.5	24157.5	17717.8	16946	17312.3	15417.3
A5PLN9	A5PLN9	TPC13_HUMAN	TRAPPC13	Trafficking protein particle complex subunit 13	14541.1	13724.9	14122	16325.5	9572.84	9792.04	16861.5	13755.7	11899	8791.38	11525.3	12385.6
A5YKK6	A5YKK6	CNOT1_HUMAN	CNOT1	CCR4-NOT transcription complex subunit 1	265353	303767	299954	260188	264470	251932	314395	254728	216074	183132	162394	161297
A6H8Y1	A6H8Y1	BDP1_HUMAN	BDP1	Transcription factor TFIIIB component B'' homolog	14248.8	23785.9	26026.7	14689.8	25444.1	2728.3	43661.5	53366.1	44056.7		11222.7	9334.98
A6NCC3;A6NMD2;F8WBI6;H3BQL2;H3BV12;I6L899	A0A1W2PRN1;A6NC78;D6RF30;A6NMD2;F8WBI6;I6L899;H3BSY2;A6NCC3;H3BV12;P0CJ92;H3BQL2	GOG8J_HUMAN;GOG8N_HUMAN;GOG8O_HUMAN;GOG8Q_HUMAN;GOG8R_HUMAN;GOG8T_HUMAN	GOLGA8J;GOLGA8N;GOLGA8O;GOLGA8Q;GOLGA8R;GOLGA8T	Golgin subfamily A member 8O	13947.8	10719.9	12462	10788.4	12155.8	7213.25	10866.5	10790.1	8930.38	7660.87	11164.6	9997.76
A6NCC3;F8WBI6;H3BV12;I6L899	A6NC78;F8WBI6;I6L899;A6NCC3;H3BV12	GOG8N_HUMAN;GOG8O_HUMAN;GOG8Q_HUMAN;GOG8R_HUMAN	GOLGA8N;GOLGA8O;GOLGA8Q;GOLGA8R	Golgin subfamily A member 8O	21564.3	26037.1	21342.9	22278.1	13779.6		23237.4	22992.6	14399.8		12262.3	12637.2
A6NCE7;Q9GZQ8	Q9GZQ8;A6NCE7;Q9H492	MLP3B_HUMAN;MP3B2_HUMAN	MAP1LC3B;MAP1LC3B2	Microtubule-associated proteins 1A/1B light chain 3 beta 2	120471	130932	135667	125015	120142	132044	127958	127390	109469	106778	116394	105198
A6NCW7;P0C7H9	A6NCW7;P0C7I0;P0C7H9	U17L4_HUMAN;U17L7_HUMAN	USP17L4;USP17L7	Inactive ubiquitin carboxyl-terminal hydrolase 17-like protein 4		14421.6	17162.6	4639.04		11847.3	4116.7	19767.4	8150.27	2574.56	6486.05	7154.55
A6NDG6	A6NDG6	PGP_HUMAN	PGP	Glycerol-3-phosphate phosphatase	45047.9	61014.5	46167.5	38613.5	42967.9	32090.2	59823.2	64636.4	39766.5	35504	44076	31290.9
A6NDU8	A6NDU8	RIMC1_HUMAN	RIMOC1	RAB7A-interacting MON1-CCZ1 complex subunit 1	13474.1	18673.4	12893.6	16339	16653.8	13724.7	23287.7	22042.9	15621.3	10329.3	9154.62	7115.22
A6NE52	A6NE52	WDR97_HUMAN	WDR97	WD repeat-containing protein 97	5764.72					4808.69	12980.6		9587.57	5249.1	4205.99	7170.44
A6NED2	A6NED2	RCCD1_HUMAN	RCCD1	RCC1 domain-containing protein 1		14284		6805.09	16164.1		13013.2	15732.8	15321.8
A6NFI3	A6NFI3	ZN316_HUMAN	ZNF316	Zinc finger protein 316	8298.91	7572.18	5418.81	6981.77	7098.06	5473.03	4432.28	9870.63	7372.05	5172.39	5668.5	6903.74
A6NFQ2	A6NFQ2	TCAF2_HUMAN	TCAF2	TRPM8 channel-associated factor 2	16107.9	18485	16358	20491	16206.4	13117.2	24095.4	20915.3	16040.4	14787.3	12001.6	13900.9
A6NFY4	A6NFY4	NEMP2_HUMAN	NEMP2	Nuclear envelope integral membrane protein 2		3738.28	3741.29	3452.32	2278.27	2940.59	2974.77	2258.08	1881.54	1280.99	1659.74	1928.06
A6NG13	A6NG13	MGT4D_HUMAN	MGAT4D	Alpha-1,3-mannosyl-glycoprotein 4-beta-N-acetylglucosaminyltransferase-like protein MGAT4D	17228.5	12584.3	12127.4		15087.9	12961.6	6980.56	9276.32	5937.49
A6NGC4	A6NGC4	TLCD2_HUMAN	TLCD2	TLC domain-containing protein 2	8083.1	10096.4	9040.68	6331.51	10186.4	5542.18	9566.51	7661.32	6497.19	6061.96	5052.99	6153.84
A6NGW2;Q7RTU9	A6NGW2;Q7RTU9	STRCL_HUMAN;STRC_HUMAN	STRC;STRCP1	Putative stereocilin-like protein		18481.9	18749.2		21842.6			19978.3		20060.9	18663.2	17263.9
A6NHL2	A6NHL2	TBAL3_HUMAN	TUBAL3	Tubulin alpha chain-like 3	29247.1	55275.7	20903.8	33270.9	48001.1	33416.1	59119.1	66721.3	29336.6	20938.9	20149.7	19960.8
A6NHL2;P68366;Q9BQE3	P68366;P68363;Q9BQE3;Q71U36;A6NHL2	TBA1C_HUMAN;TBA4A_HUMAN;TBAL3_HUMAN	TUBA1C;TUBA4A;TUBAL3	Tubulin alpha chain-like 3	5729830	2965510	4015560	5732570	3886880	3601890	5666620	3456100	3615960	5275960	2714930	3520510
A6NHQ2	A6NHQ2	FBLL1_HUMAN	FBLL1	rRNA/tRNA 2'-O-methyltransferase fibrillarin-like protein 1	1560620	1263320	1351300	1542840	1373520	1402340	1810230	1113420	1531920	1374320	1239320	1368120
A6NHQ2;P22087	A6NHQ2;P22087	FBLL1_HUMAN;FBRL_HUMAN	FBL;FBLL1	rRNA/tRNA 2'-O-methyltransferase fibrillarin-like protein 1	156743	152715	96787.8	142389	141227	135352	157403	150235	207846	118634	133032	150496
A6NHR9	A6NHR9	SMHD1_HUMAN	SMCHD1	Structural maintenance of chromosomes flexible hinge domain-containing protein 1	306728	326495	317130	298681	309007	288028	381471	319809	300194	252005	280156	275712
A6NHX0	A6NHX0	CAST2_HUMAN	CASTOR2	Cytosolic arginine sensor for mTORC1 subunit 2	10156.8	7697.15	10323.4	6301.09	9557.06	9104.87	8014.14	10920.2	9065.15	6874.32	7406.93	5178.59
A6NI28	A6NI28	RHG42_HUMAN	ARHGAP42	Rho GTPase-activating protein 42	101959	131333	129243	100387	112678	107470	127469	111296	99903.3	82629	74552.8	86146.7
A6NIH7	A6NIH7	U119B_HUMAN	UNC119B	Protein unc-119 homolog B	7155.21	7222.13	7396.24	7347.64	6343.61	5581.63	8221.78	6487.77	7620.39	6194.44	5980.39	4928.89
A6NIH7;Q13432	A6NIH7;Q13432	U119A_HUMAN;U119B_HUMAN	UNC119;UNC119B	Protein unc-119 homolog B	23478.8	29209.6	20918.7	19889.7	27262.9	21374.4	33767.1	37966.7	19796.7	15127	17268	14789
A6NIX2	A6NIX2	WTIP_HUMAN	WTIP	Wilms tumor protein 1-interacting protein	18087.8	19291.1	21000.7	18793.5	22618.2	19292.5	25249.8	22269.9	21123.5	18006.7	11350.6	13317.4
A6NIX2;Q96IF1;Q9UGP4	A6NIX2;Q96IF1;Q9UGP4	AJUBA_HUMAN;LIMD1_HUMAN;WTIP_HUMAN	AJUBA;LIMD1;WTIP	Wilms tumor protein 1-interacting protein	8568.24	19422.6	10255.5		13800.2	8045.14	8669	12901.5	11607.1	9359.01	6026.05
A6NIZ1;P61224	P61224;A6NIZ1	RAP1B_HUMAN;RP1BL_HUMAN	RAP1B;RAP1BL	Ras-related protein Rap-1b-like protein	26322.1	32651.1	33942	21640.4	29011.6	30387.2	34595.8	38604.7	36186.4	23670.9	33485.9	37442.5
A6NJ78	A6NJ78	MET15_HUMAN	METTL15	12S rRNA N4-methylcytidine (m4C) methyltransferase	123115	118411	132793	107787	110392	107608	146088	132477	123999	96580	91211.1	102851
A6NJG2	A6NJG2	SWAHD_HUMAN	SOWAHD	Ankyrin repeat domain-containing protein SOWAHD	8495.95	7903.43	8606.35	8009.99	8989.28	6614.01	11065.3	9064.14	7533.67	5644.4	4765.72	4498.51
A6NK89	A6NK89	RASFA_HUMAN	RASSF10	Ras association domain-containing protein 10	8087.78	11120.7	9771.95	6599.74	8547.43	6312.83	9374.69	5279.09	5958.78			5099.52
A6NKD9	A6NKD9	CC85C_HUMAN	CCDC85C	Coiled-coil domain-containing protein 85C	7563.21	5478.58	8165.56	5570.27		5053.61		4181.53		2314.22
A6NKF1	A6NKF1	SAC31_HUMAN	SAC3D1	SAC3 domain-containing protein 1	49995.3	50487.5	53440.5	56339.6	54606.5	49693.8	60366.4	56943.8	46771.7	51643.9	46390.4	36644.8
A6NKF2	A6NKF2	ARI3C_HUMAN	ARID3C	AT-rich interactive domain-containing protein 3C	19704		18272.5						24081.8
A6NKT7	A6NKT7;Q7Z3J3	RGPD3_HUMAN	RGPD3	RanBP2-like and GRIP domain-containing protein 3	293699	283386	301822	316240	278948	279606	244802	228621	233150	214346	180297	187467
A6NLI5	A6NLI5	TR64C_HUMAN	TRIM64C	Tripartite motif-containing protein 64C			24122.9				35550.6					19673.9
A6NMD2;H3BQL2	A0A1W2PRN1;D6RF30;A6NMD2;H3BSY2;P0CJ92;H3BQL2	GOG8J_HUMAN;GOG8T_HUMAN	GOLGA8J;GOLGA8T	Golgin subfamily A member 8J	11069.4	9498.39	5535.32	6902.28	5530.71	7069.73	10270.4	7812.89	7181.41		5588.1	4440.54
A6NN14;Q9H8G1	A6NN14;Q9H8G1	ZN430_HUMAN;ZN729_HUMAN	ZNF430;ZNF729	Zinc finger protein 729	8402.45			7507.26	6830.08	8046.23	9536.28	7009.1		8147.3	6004.93	6018.6
A6NNL5	A6NNL5	CO061_HUMAN	C15orf61	Uncharacterized protein C15orf61	15227.6	11169	14966.4	13423.8	13581.1	9493.35	19230	12002.6	9477	13471.8	12905.1	10204.4
A6NNY8	A6NNY8	UBP27_HUMAN	USP27X	Ubiquitin carboxyl-terminal hydrolase 27	27781.4	28880.1	23002.5	26025.1	26692.4		34862.3	38758.7	36846	14832	12086.2	12096.1
A6NNY8;Q9UPT9	A6NNY8;Q9UPT9	UBP22_HUMAN;UBP27_HUMAN	USP22;USP27X	Ubiquitin carboxyl-terminal hydrolase 27	10271.4	13056.3	8723.54	9599.4	8694.47	9551.28	15284.3	12986	11037	7096.02	8108.57	9528.36
A6NP11;B4DXR9;P17038;Q3SXZ3;Q8IYB9;Q8TF20	Q3SXZ3;Q03923;Q15928;Q8IYX0;P0CB33;Q96N22;A6NP11;Q8IYB9;Q8TF20;P17038;Q49A33;B4DXR9	ZN595_HUMAN;ZN716_HUMAN;ZN718_HUMAN;ZN721_HUMAN;ZN732_HUMAN;ZNF43_HUMAN	ZNF43;ZNF595;ZNF716;ZNF718;ZNF721;ZNF732	Zinc finger protein 716	1468.74	2170.65	1526.73	2115.22	2162.09	1500.17	2662.26	4898.93	3369.4	1108.09	890.66	2046.97
A7E2V4	A7E2V4	ZSWM8_HUMAN	ZSWIM8	Zinc finger SWIM domain-containing protein 8	87983.7	95946.2	89222.6	94979.7	88527.4	78929.6	118020	92160.9	78735.6	75504.2	63524	62492.9
A7KAX9	A7KAX9	RHG32_HUMAN	ARHGAP32	Rho GTPase-activating protein 32	37406.7	41710.8	42063.9	27426.4	27663.4	28824	30731.2	27258.1	23989.9	21605.7	18553.1	23146.9
A7MBM2	A7MBM2	DISP2_HUMAN	DISP2	Protein dispatched homolog 2	8172.81	6503.08	4107.59	5408.34	6678.18	3993.57	7710.5	6750.97	6588.47	5718.96	5530.11	4889.76
A8CG34	A8CG34	P121C_HUMAN	POM121C	Nuclear envelope pore membrane protein POM 121C	28293	28942.8	22760.4	16596.9	19913.9	17397.5	23664.7	23302.3	15989.1	11854.7	14614	13287.5
A8CG34;Q96HA1	Q96HA1;Q6PJE2;A8CG34	P121A_HUMAN;P121C_HUMAN	POM121;POM121C	Nuclear envelope pore membrane protein POM 121C	81283.9	71086.7	80282.9	71114.5	74083.7	72103.7	66214.8	73636.1	70596.4	62208.7	52733.5	59627.6
A8K2U0	A8K2U0	A2ML1_HUMAN	A2ML1	Alpha-2-macroglobulin-like protein 1	6643.9	6221.64		10070.3	5377.74		7090.96			6641.54	5801.26	4216.2
A8K8P3	A8K8P3	SFI1_HUMAN	SFI1	Protein SFI1 homolog	4218.6	6588.83	8048.1	2736.73	4259.67	3847.4	4153.16	4662.2	5038.45	1901.82	2839.58	3992.48
A8MPP1	A8MPP1;Q96FC9	D11L8_HUMAN	DDX11L8	Putative ATP-dependent RNA helicase DDX11-like protein 8	20318.8	28387	39763.7	23038.1	20086.3	31969	29315.4	33299.4	28809.9	20990.3	19190.1	18654.2
A8MPS7	A8MPS7	YDJC_HUMAN	YDJC	Carbohydrate deacetylase	6676.03			5745.54			4260.45	6424.32	6900.23		7625.22	5536.94
A8MTY0;O43309;P17019	Q03923;Q15928;Q96H40;O43309;Q9Y2Q1;Q8IYX0;A6NN14;Q8N4W9;P0CB33;Q6ZNG1;A2RRD8;Q68DY1;Q8TD23;A8MTY0;Q6ZR52;Q9BRH9;Q6ZN08;Q96N22;Q9UII5;O75373;Q9P255;Q03936;Q5JVG8;Q05481;P17019;A0A1W2PQL4;P0DKX0;Q8TF32;P17038;Q8IYN0;A6NK75;Q14593;B4DXR9;Q96N58;O75437;Q8NE65;Q96JC4;A6NNF4;Q9H8G1;Q96N38;Q8N7Q3	ZN708_HUMAN;ZN724_HUMAN;ZSC12_HUMAN	ZNF708;ZNF724;ZSCAN12	Zinc finger protein 724	12165.1	9910.55	6005.86	9108.68	14105	9588.23	21108.7		14099	10973	7690.24	10501
A8MU93	A8MU93	CQ100_HUMAN	C17orf100	Uncharacterized protein C17orf100	21184.9	11997.4	16269.5	19011.9	15054.2	16531.5	19761.4	16608.9	12664.4	19308.2	18405.8	13055
A8MUK1;P0C7H9;Q0WX57	C9JVI0;Q0WX57;A8MUK1;D6RBQ6;D6RCP7;C9J2P7;D6RJB6;P0C7H9;Q6QN14;C9JLJ4;Q6R6M4;D6R901;D6R9N7;C9JPN9;D6RA61	U17L5_HUMAN;U17L7_HUMAN;U17LO_HUMAN	USP17L30;USP17L5;USP17L7	Ubiquitin carboxyl-terminal hydrolase 17-like protein 5	8690.3	25848.9	45353.6	13440.8	19494.9	37581.8	9295.58	21679.4	20425.6	13225.1	25661.3	34029.9
A8MUK1;Q0WX57	C9JVI0;Q0WX57;A8MUK1;D6RBQ6;D6RCP7;C9J2P7;D6RJB6;Q6QN14;C9JLJ4;Q6R6M4;D6R9N7;D6RA61	U17L5_HUMAN;U17LO_HUMAN	USP17L30;USP17L5	Ubiquitin carboxyl-terminal hydrolase 17-like protein 5	13843.8	19984.5	17719.8	6135.01	9601.69	16205	14386.7	17882.1	9950.14	14367.5	12467.2	13572.7
A8MVW0	A8MVW0	F1712_HUMAN	FAM171A2	Protein FAM171A2	4456.55	5292.23	5657.11	4239.69	4114.78	5228.73	5534.52	3035.56	3153.87	2749.38	2149.92
A8MVW0;Q5VUB5	Q5VUB5;A8MVW0	F1711_HUMAN;F1712_HUMAN	FAM171A1;FAM171A2	Protein FAM171A2	5150.84	3999.22	3243.55	3764.86		2703.69	6382.17				1479.76	2140.57
A8MW92	A8MW92	P20L1_HUMAN	PHF20L1	PHD finger protein 20-like protein 1	17792.3	15378.8	15885.9	13732.5	13752.3	15057.9	31831.6	35944	26656.4	12183.6	11753.8	13258.7
A8MWD9;P62308	A8MWD9;P62308	RUXGL_HUMAN;RUXG_HUMAN	SNRPG;SNRPGP15	Putative small nuclear ribonucleoprotein G-like protein 15	114315	128978	125230	124570	106896	124257	153367	145070	132885	79051.1	84187.5	81405.7
A8MXV4	A8MXV4	NUD19_HUMAN	NUDT19	Acyl-coenzyme A diphosphatase NUDT19	16339	23894	11217.4	14889	19817.6	12121.2	20657.1	21305.5	14017.4	12757.1	15025.9	13141.5
A8MYZ0	A8MYZ0	MIY4B_HUMAN	MINDY4B	Inactive ubiquitin carboxyl-terminal hydrolase MINDY-4B	15108.8	27430.3	23546.3		14626.3	19689.8	14909		19656.9	27120.7	33498.2	20998.9
A9UHW6	A9UHW6	MI4GD_HUMAN	MIF4GD	MIF4G domain-containing protein	8623.14	9588.37	10129.3	9992.43	10215	8685.13	11544.3	9832.06	10007	7441.78	6444.03	6412.48
B0I1T2	B0I1T2	MYO1G_HUMAN	MYO1G	Unconventional myosin-Ig	6236.03	6871.76		7332.64	5486.44	7808.47	10060.7	6254.62	4742.31	4291.82	4213.86	3981.82
B0YJ81	B0YJ81	HACD1_HUMAN	HACD1	Very-long-chain (3R)-3-hydroxyacyl-CoA dehydratase 1	33759.9	36590.6	40235.3	33865.6	34873.5	34894.8	41213.7	42848.7	31725.9	32350.5	32771.6	32156.6
B2RTY4	B2RTY4	MYO9A_HUMAN	MYO9A	Unconventional myosin-IXa	21959.6	22818.7	22991.4	22000	23085.1	19350.7	25711.1	23365.3	18559.7	17171.2	15536.8	16924.6
B2RTY4;Q13459	Q13459;B2RTY4	MYO9A_HUMAN;MYO9B_HUMAN	MYO9A;MYO9B	Unconventional myosin-IXa	119858	102394	118058	148595	133441	121961	123493	81664.4	99061.4	116541	96253.7	103807
B3KNS4	B3KNS4	B3KNS4_HUMAN	ERVK3-1	Endogenous retrovirus group K3 member 1	5779.52	10015.3	9400.35	7202.11	7223.01	5632.6	10572.4	10894.8	8321.81	3054.81	5570.67	4029.72
B3KU38;P0DPB3	P0DPB3;B3KU38	IQIP1_HUMAN;SCHI1_HUMAN	IQCJ-SCHIP1;SCHIP1	IQCJ-SCHIP1 readthrough transcript protein	6574.57	7890.56	7105.63		5474.81	6212.78	7482.52	9238.42			3436.47	2546.53
B7ZAQ6;P0CG08	P0CG08;B7ZAQ6	GPHRA_HUMAN;GPHRB_HUMAN	GPR89A;GPR89B	Golgi pH regulator A	153196	129722	122686	160059	123911	105869	191505	118825	133611	125056	110151	103957
B7ZBB8	B7ZBB8	PP13G_HUMAN	PPP1R3G	Protein phosphatase 1 regulatory subunit 3G	31246.6	31251.9	28707.4	27378.3	32347.8	29542.5	39504.6	28716.8	25258.6	23173.5		30758.6
C4AMC7;Q6VEQ5	C4AMC7;Q6VEQ5;A8K0Z3	WASH2_HUMAN;WASH3_HUMAN	WASH2P;WASH3P	Putative WAS protein family homolog 3		20242	24825.1			19917.1
C9J069	C9J069	AJM1_HUMAN	AJM1	Apical junction component 1 homolog	11498.1	13498.1	14022.4	10033.6	8236.26	11871.5	12033	12324.2	12171.3	10581.7	11213.5	8386.03
C9J202	C9J202	AG1L2_HUMAN	ALG1L2	Putative glycosyltransferase ALG1L2	13504.4	31232.7	26345.9	13347	19226.6	21658.3	15374.5	27176.3	22170	11488.2	22881.2	17040.8
C9JJH3	A6NCW7;C9JJH3;P0C7I0;C9JVI0;Q0WX57;A8MUK1;D6RBQ6;D6RCP7;C9J2P7;D6RJB6;Q6QN14;Q6R6M4;D6R901;A6NCW0;D6R9N7;D6RBM5;Q7RTZ2;C9JPN9;D6RA61	U17LA_HUMAN	USP17L10	Ubiquitin carboxyl-terminal hydrolase 17-like protein 10	26091.7	101274	108360	32734	78605.5	115702	40893.6	116629	79263.8	37281.9	80507.5	97118.7
C9JLR9	C9JLR9	ZFTA_HUMAN	ZFTA	Zinc finger translocation-associated protein	5739.05	13165.8	9697.75	5096.71	10441.1	7110.95	11582.2	13831.7	9888.96	3774.28	6746.21	6111.95
C9JLW8	C9JLW8	MCRI1_HUMAN	MCRIP1	Mapk-regulated corepressor-interacting protein 1	26076	25516.4	20817.8	13169.4	8812.5	7151.92	67714.6	73138.3	36930.4			4072.41
C9JUS6	C9JUS6	ADM5_HUMAN	ADM5	Putative adrenomedullin-5-like protein	5866.19	6679.5	6422.9	7821.15	5268.71	6049.89	6923.49	8051.6	6430.74	6658.46	5300.94	7219.35
CON_A4IFI0	CON_A4IFI0				4679.66		3507.01	6921.38	2703.9	4178.61	6912.29	14470.9	5816.07	6029.04	6017.93	6549.62
CON_A5D7R6	CON_A5D7R6				9524.74	12771.9	14876.4	12052.6	23041.1	11425.4	26740.5	16105	18410	10658.7	12246.8	10260.8
CON_A5D7S8	CON_A5D7S8				7992.11	10698.5	12285.5	7902.78	9855.51	12210.9	10209.3	8963.4	11251.5	6367.58	5951.44	9040.43
CON_A6QPP2	CON_A6QPP2				5789.6	7752.07	6313.83	7874.17	7496.84	7678.56	10597.7	4906.25	9205.51	5931.64	6643.65	4538.47
CON_B5B0D4	CON_B5B0D4				218128	190287	240487	215181	202545	154020	316658	176653	164682	233718	229446	161084
CON_O46375	CON_O46375				11011.8	8210.04	6910.83	8721.73	7929.08	7997.33	9328.48	6654.11	4988.37	16133.4	11446.6	10470
CON_P00698	CON_P00698				14566.2		2528.44	14414.6	4832.81	5643.27	13931.2		5863.16	21180	5380.55	4857.01
CON_P00761	CON_P00761				500484	441368	394405	463876	459252	432838	443922	400437	293884	579871	573008	510189
CON_P00978	CON_P00978										4664.22		2274.97
CON_P01868;CON_P01869	CON_P01869;CON_P01868										7114.24
CON_P02662	CON_P02662				235471	174809	154718	179806	179047	142363	950802	204113	163516	262574	242234	189219
CON_P02663	CON_P02663				91013.5	59258.6	46483.8	76776.1	64728.6	48995.3	212545	51078	45243.6	125246	99471.5	70584.8
CON_P02666	CON_P02666					76623.4	49951.7		56984.1	54340.7	466207	74954.8	82124.9		94693.7	53600.3
CON_P02668	CON_P02668				18745.1	23924.3	9352.05	18196.8	21556.8	11959.9	86489.2	23416.9	16486.8	25106.9	28030.9	18289.5
CON_P02769	CON_P02769				3988980	3851890	3225270	3850000	3743900	3799120	3950480	3284950	2592690	4227400	4189280	4043000
CON_P06868	CON_P06868				85289.4	79462.2	83218.7	62489.8	83186.4	70667.1	106882	107691	89506.2	67870.1	94521.4	68386.5
CON_P07589	CON_P07589				5744.74	5803.78	16888.3	7482.04	9257.65	29592.6	7736.23	9876.98	10785.7	4705.63	9423.1	28010.7
CON_P12763	CON_P12763				48516.8	53987	39541.7	60695	59047	42343.9	111517	45471.4	55011.1	49239.2	52608.1	35254.2
CON_P13646	CON_P13646					6650.42		5044.43	49989.4	59726.2	7001.96	4196.74	5086.02	11096.1	4698.57	4183.22
CON_P28800	CON_P28800				9838.34	13179.9	10149.2	6529.06	13556.5	13673.2	14306.7	9736.69	11080.5	7285.3	8793.51	10030.2
CON_P34955	CON_P34955				169487	88284	92872	221760	187097	82122	365269	86853.5	173651	239992	148960	75200.5
CON_P41361	CON_P41361				23455	22874.1	24990.2	28306.2	27041.8	27738.7	26150.9	30237	24896.9	26289.6	35153	32807.7
CON_Q27984	CON_Q27984										9344.41		7863.3
CON_Q29443	CON_Q29443				161137	113949	97185.1	217714	117998	80570.4	242725	94009.8	95398.1	183200	89170.9	86200.5
CON_Q2KJF1	CON_Q2KJF1						4230.23	6033.1			7766.82			4329.46	4845.49	2636.56
CON_Q2UVX4	CON_Q2UVX4				26278.7	26533.8	32564.6	36180.2	43617.9	29265.5	49004.3	30188.1	43001.2	28392.6	32034.7	20762.2
CON_Q3MHN5	CON_Q3MHN5				12018.4	7098.07	6934.67	16700	9234.19	5183.93	24906.7	6104.97	9102.69	18458.6	7703.19
CON_Q3SZ57	CON_Q3SZ57				7539.97	5030.68	4538.27	9950.39	7119.46	3836.03	19830.5	5408.21	10818.2	8674.52	7061.09	3564.92
CON_Q3SZR3	CON_Q3SZR3				25969.5	20491.4	17732	34098.4	24200.7	18404.5	38146.3	21341.5	18230.2	31115.1	25116.3	19955.1
CON_Q3ZBS7	CON_Q3ZBS7				131726	78899.5	64886.2	150157	86784.5	72165.1	141476	116275	89430	154239	108523	91432.2
CON_Q58D62	CON_Q58D62				12307.8	21181.5	27594.3	23852.8	62894.8	25850.9	63420.8	16271.5	47453.3	13766.8	21085.4
CON_Q9TTE1	CON_Q9TTE1				126345	74574.2	44965.9	225254	125829	84433.8	258499	98026.5	91500.5	179132	78001.6	63711.5
E9PAV3	E9PAV3	NACAM_HUMAN	NACA	Nascent polypeptide-associated complex subunit alpha, muscle-specific form	310410	311825	321358	288135	239159	329469	391324	319360	303335	203978	193161	203143
E9PRG8	E9PRG8	CK098_HUMAN	C11orf98	Uncharacterized protein C11orf98	10747.4	24502.9	5193.07	10269.9	20490.5	14450.9	22167.5	30992.3	17814.7	14016.1	13152.8	14355
F5H8Y5	F5H8Y5	TRX1_HHV8P	TRX1	Triplex capsid protein 1	26717.5	19538	23970.3	28019	10574.8	21026.7	24640.7	16397.3	11795.1	29911.7	12339.9	16243.8
F5H982	F5H982	NEC1_HHV8P	NEC1	Nuclear egress protein 1	252970	403462	355005	302061	326869	392550	358070	462455	360342	372648	363027	404156
F5H9W4	F5H9W4	TRM2_HHV8P	TRM2	Tripartite terminase subunit 2	3616.31	6234.34	5897.14	6581.1	4469.02	7717.35	4547.9	5309.54	5244.23	5722.9	6307.05	7812.86
F5H9W9	F5H9W9	TEG7_HHV8P	ORF55	Tegument protein ORF55	38761.7	55377.5	46344.9	44404.3	45238.5	51593.9	46074.9	55611.4	38470.4	52370.3	43422.7	44265
F5HA27	F5HA27	NEC2_HHV8P	NEC2	Nuclear egress protein 2	482490	651262	660771	542255	579308	756758	534342	704919	609001	856188	879054	808135
F5HAD1	F5HAD1	ORF58_HHV8P	ORF58	Protein ORF58	18241.1			15296.3			20249.7			16199.8
F5HAI6	F5HAI6	CEP1_HHV8P	ORF42	Cytoplasmic envelopment protein 1	175402	182629	191566	190138	165651	195502	184913	197232	165906	248753	172935	171783
F5HAK9	F5HAK9	GH_HHV8P	gH	Envelope glycoprotein H	89206.2	116767	96466.3	86087.3	92580	95054	112872	127429	87176.7	89404.5	82860.6	73349.9
F5HAW0	F5HAW0	RIR2_HHV8P	RIR2	Ribonucleoside-diphosphate reductase small subunit	280151	454609	370605	243817	336741	308249	335568	541027	341246	274742	252444	240764
F5HB39	F5HB39	CVC1_HHV8P	CVC1	Capsid vertex component 1	48942.1	56244.9	54901.8	52910.7	51467	65471.8	51805.5	48432.7	41108.9	56537.4	42594.9	46363.5
F5HB62	F5HB62	KITH_HHV8P	TK	Thymidine kinase	5361320	6233470	5869980	2451610	2358630	3028680	639527	1036080	769687	504190	479293	469393
F5HB81	F5HB81	GB_HHV8P	gB	Envelope glycoprotein B	75238	94127	83238.1	63988.8	73952.7	78616.9	79333.2	95872.1	73468.9	65208.5	59219.4	58748.3
F5HB98	F5HB98	K81_HHV8P	K8.1	Protein K8.1	22261.8	26516.3	11779.3	27586	24741.5	19743.1	26600.7	26751	12603.7	22246.9	16522.4	14533.1
F5HCJ2	F5HCJ2	VCCL3_HHV8P	K4.1	Protein vCCL3	5247.44			3718.43			6586.45			4163.46
F5HCV3	F5HCV3	ORF50_HHV8P	ORF50	Replication and transcription activator	934339	1052420	1010430	905721	945372	987791	1001440	1169900	983681	915060	903843	849734
F5HDB7	F5HDB7	GL_HHV8P	gL	Envelope glycoprotein L	32701.4	50152	37175.1	27017.9	41773	51275.5	34881.6	60311.6	39580	36269.6	43112.7	38597.8
F5HDD0	F5HDD0	GM_HHV8P	gM	Envelope glycoprotein M	17572.6	21325.8	21902.2	22435	18539.8	29185.6	16531.5	26032.5	16286.8	20052.5	20097.6	25321
F5HDE4	F5HDE4	ORF45_HHV8P	ORF45	Protein ORF45	226334	236244	274333	287114	159225	258254	270748	232710	246917	294949	142262	187817
F5HDY6	F5HDY6	ORF27_HHV8P	ORF27	Protein ORF27	91765.8	143972	120727	102136	111232	135023	115032	154534	111373	118720	104394	110923
F5HEF2	F5HEF2	CEP2_HHV8P	ORF33	Cytoplasmic envelopment protein 2	62735.7	101000	105844	64634.5	74872.8	90310.7	61024.9	97594.3	77609.8	54563.4	50013.2	55970.2
F5HES7	F5HES7	ORF30_HHV8P	ORF30	Protein ORF30	10763.1	9650.18	9750.56	11245.1	8474.77	6815.73	8434.71	9572.35	6679.5	7697.14		8571.37
F5HEU7	F5HEU7	ITP_HHV8P	ORF63	Inner tegument protein	82916.1	140116	122915	102968	110037	147725	107202	154196	121757	121272	113064	112284
F5HEZ4	F5HEZ4	VFLIP_HHV8P	ORF71	Viral FLICE protein	26922.5	21899.3	15706.1	22412	13650.1	15870.9	19031	25909.9	18466.1	35359.6	11746.5	14528.6
F5HF47	F5HF47	UL32_HHV8P	ORF68	Packaging protein UL32 homolog	870654	1418920	1799710	502585	468160	921250	160891	218553	165911	168904	140180	162214
F5HF68	F5HF68	VIRF1_HHV8P	vIRF-1	VIRF-1	170366	287790	226161	193670	265324	266812	145860	227575	147408	143610	153004	131869
F5HFA1	F5HFA1	UNG_HHV8P	ORF46	Uracil-DNA glycosylase	33791	32929	32258.9	38363.6	30914.2	50205.8	32403.3	33034.2	32174.8	53758.1	39093.8	39481.8
F5HFD2	F5HFD2	ORF24_HHV8P	ORF24	Protein ORF24	78551.7	94731	101438	70697.7	68740	93922.8	77253.8	80887.7	69257.2	85859.7	66829	63480.7
F5HG20	F5HG20	UL49_HHV8P	ORF66	Protein ORF66	42473.4	62743.4	72352.6	39585.6	44231.9	58211.3	42127.5	53695.7	42461.8	49406.2	47887.5	42578.8
F5HGB6	F5HGB6	TRM3_HHV8P	TRM3	Tripartite terminase subunit 3	56183	89867.8	87616.5	52722.7	48086.8	75510.4	54364.8	61620	51872.2	52194.9	46156.1	49624.6
F5HGH5	F5HGH5	VPK_HHV8P	vPK	Viral protein kinase	487292	665740	597083	540280	525004	696604	514274	644108	456891	535704	528770	477861
F5HGJ3	F5HGJ3	ARBH_HHV8P	vBCL2	Apoptosis regulator Bcl-2 homolog	55991.7	51772.3	31375.1	62568.8	46291.8	47292.6	58609.5	49987.2	45946.1	78093.8	53741.4	52011.9
F5HGK9	F5HGK9	PORTL_HHV8P	ORF43	Portal protein	47701.8	100534	78600.1	34090.1	38973.2	50179.9	26054.7	33579.6	25298.5	27461.6	22202.3	27722.3
F5HGN8	F5HGN8	TRX2_HHV8P	TRX2	Triplex capsid protein 2	284993	382060	359748	337813	318445	412451	336058	366158	324742	391625	334919	325206
F5HHY1	F5HHY1	CEP3_HHV8P	ORF38	Cytoplasmic envelopment protein 3	85144.5	119976	94157.5	87644.6	90784.6	84176.5	139291	153789	100265	80559.6	66989.4	69052.5
F5HIC6	F5HIC6	VIRF3_HHV8P	vIRF-3	Viral IRF3-like protein	61937.6	60761.2	37763.7	62901.7	47762.7	43828.3	86889.6	73431.8	44434.2	61515.8	57324.2	42522
F5HID2	F5HID2	PAP_HHV8P	ORF59	DNA polymerase processivity factor	11327700	8907750	7548170	10842600	8457300	8076760	12164100	10496100	9127110	12263300	9145980	8414780
F5HIM6	F5HIM6	ORF23_HHV8P	ORF23	Protein ORF23	107733	154068	174409	125355	134360	205950	119629	152014	118994	120307	121378	127247
F5HIN0	F5HIN0	PRIM_HHV8P	ORF56	DNA primase	23811	36032	33622.2	22866.8	24717	33650.1	24362.5	33344.5	25669.3	23711.9	24075.9	25031.8
G9CGD6	Q8WWN9;G9CGD6	CNIPF_HUMAN	CNK3/IPCEF1	CNK3/IPCEF1 fusion protein	5507.81		2555.38			5594.36	2916.08				2352.17	5207.3
O00116	O00116	ADAS_HUMAN	AGPS	Alkyldihydroxyacetonephosphate synthase, peroxisomal	339236	397284	362356	311624	352472	286391	434375	433446	343910	224688	242838	232356
O00139	O00139	KIF2A_HUMAN	KIF2A	Kinesin-like protein KIF2A	119426	118510	121500	125880	122559	116869	151266	120804	117942	107225	85438.5	92995.7
O00139;Q99661	Q99661;O00139	KIF2A_HUMAN;KIF2C_HUMAN	KIF2A;KIF2C	Kinesin-like protein KIF2A	61736.8	35565.5	54186.4	68923.2	49470.9	74511.6	49602.9	32479.2	63906.1	117740	74525.8	81086.2
O00141	O00141	SGK1_HUMAN	SGK1	Serine/threonine-protein kinase Sgk1	4964.15		2536.71	2840.99	3337.9	3496.46	6949.27		3698.68	2247.71
O00148	O00148	DX39A_HUMAN	DDX39A	ATP-dependent RNA helicase DDX39A	423475	430947	387476	374289	367965	319582	511206	460165	363606	298427	283142	283979
O00148;Q13838	Q13838;O00148	DX39A_HUMAN;DX39B_HUMAN	DDX39A;DDX39B	ATP-dependent RNA helicase DDX39A	1817470	1614410	1621580	1656900	1603910	1500400	1841040	1656600	1625600	1468320	1425320	1392830
O00151	O00151	PDLI1_HUMAN	PDLIM1	PDZ and LIM domain protein 1	6005.29	5063.17	3755.42	9090.3	7884.59	2967.13	10158.5	6342.57	4368.53	10935.9		3350.3
O00154	O00154	BACH_HUMAN	ACOT7	Cytosolic acyl coenzyme A thioester hydrolase	449479	497681	452364	441206	513412	461239	571956	574775	428190	378180	444399	363496
O00159	O00159	MYO1C_HUMAN	MYO1C	Unconventional myosin-Ic	974647	1002660	919559	984931	950882	861697	1109960	858872	849616	808218	830874	777056
O00161	O00161	SNP23_HUMAN	SNAP23	Synaptosomal-associated protein 23	84054.5	106182	90908.1	63317	69191.5	63634.3	86457.5	107644	71742.2	37738	44255.9	47936.9
O00165	O00165	HAX1_HUMAN	HAX1	HCLS1-associated protein X-1	17119.7	15927.8	17233.7	14914.9	13556.9	14032.4	15414.4	14796.6	15545.2	11568.7	11769.8	13111.3
O00170	O00170	AIP_HUMAN	AIP	AH receptor-interacting protein	195821	189240	147643	190483	176952	139380	190146	142503	115160	91458.7	79753.7	74110
O00178	O00178	GTPB1_HUMAN	GTPBP1	GTP-binding protein 1	124699	137214	111045	122442	119294	99713.9	172458	159350	119079	91502	79118.8	75548.1
O00180	O00180	KCNK1_HUMAN	KCNK1	Potassium channel subfamily K member 1	2747.75	1888.63	3450.29	3227.62	2457.4	2210.17	3798.07	1539.08	2388.66	2912.71	2717.35	2056.29
O00186	O00186	STXB3_HUMAN	STXBP3	Syntaxin-binding protein 3	121241	124610	121195	114020	110846	102699	151121	127193	112254	96570.1	90129.4	88189.1
O00189	O00189	AP4M1_HUMAN	AP4M1	AP-4 complex subunit mu-1	122049	120401	121877	116122	114722	115378	136354	106382	104971	84503.5	81022	88834.1
O00192	O00192	ARVC_HUMAN	ARVCF	Splicing regulator ARVCF	81708.9	84305.6	77675.5	75855	74015	66524.9	105112	108081	81217.9	77964.6	53379.5	59276.3
O00193	O00193	SMAP_HUMAN	SMAP	Small acidic protein	109827	125250	134370	93239.5	96053.2	92110.4	1202200	1157850	1008690	37273.7	43475.2	49684.1
O00194	O00194	RB27B_HUMAN	RAB27B	Ras-related protein Rab-27B	16244.8	19512.1	14732.5	10488.9	14185.6	9744.25	13031.1	21239.1	15363.2	10393.4	14844.2	12270.4
O00194;P51159	P51159;O00194	RB27A_HUMAN;RB27B_HUMAN	RAB27A;RAB27B	Ras-related protein Rab-27B	35664.6	21924.1	25777.8	28628.5	20518	23805.5	35842.1	18171.9	22288.3	20670.6	22141.1	21356.5
O00203	Q13367;O00203	AP3B1_HUMAN	AP3B1	AP-3 complex subunit beta-1	220148	215923	185339	212173	207201	164452	319032	252800	207536	166054	134039	121655
O00204	O00204	ST2B1_HUMAN	SULT2B1	Sulfotransferase 2B1	9263.5	8009.17	7138.76	6150.55	7487.81	6540.15	10119.7	8158.8	8279.35	5711.04	4920.08	4949.52
O00214	O00214	LEG8_HUMAN	LGALS8	Galectin-8	35169.3	42128.4	45637.5	30486.5	35791.8	34764.1	39847.5	45101.4	32679	23381	25303.8	24269.4
O00217	O00217	NDUS8_HUMAN	NDUFS8	NADH dehydrogenase [ubiquinone] iron-sulfur protein 8, mitochondrial	117995	110617	99867.9	106668	98839.7	88966.6	133714	116785	108123	85399.6	102128	95372.8
O00219	O00219	HYAS3_HUMAN	HAS3	Hyaluronan synthase 3	28573.1	43967	37503.5	34535.5	32544	30026.4	44499.9	41930.9	33034.3	22102.3	16761.3	18376.1
O00221	O00221	IKBE_HUMAN	NFKBIE	NF-kappa-B inhibitor epsilon	8922.63	9295.62	9302.65	6534.96	7480.84	7429.49	7893.45	6814.55	7671.27	4942.19	4555.37	4208.99
O00231	O00231	PSD11_HUMAN	PSMD11	26S proteasome non-ATPase regulatory subunit 11	811561	809531	748472	809456	799375	671756	994599	868528	702627	631686	596092	524977
O00232	O00232	PSD12_HUMAN	PSMD12	26S proteasome non-ATPase regulatory subunit 12	1017850	1089660	980854	999698	1014160	873302	1291800	1158950	920057	782774	701916	659275
O00233	O00233	PSMD9_HUMAN	PSMD9	26S proteasome non-ATPase regulatory subunit 9	59542.9	71631.3	60275.6	63357.8	76523.9	60101.5	92975.2	81993.8	72367.1	58940.3	63471.9	54729.7
O00244	O00244	ATOX1_HUMAN	ATOX1	Copper transport protein ATOX1	25435.9	36587.2	29113.5	29803.4	29941.7	25936.9	39042.8	37794.1	22012.3	28271.7	27889	23971.5
O00255	O00255	MEN1_HUMAN	MEN1	Menin	171009	187281	171615	170457	147527	168101	212744	153233	153345	165433	145813	156875
O00257	O00257	CBX4_HUMAN	CBX4	E3 SUMO-protein ligase CBX4	107438	124112	114923	107009	116059	104140	146076	131369	135744	108005	104096	104791
O00258	O00258	GET1_HUMAN	GET1	Guided entry of tail-anchored proteins factor 1	104114	82041	95653.2	110036	84594.8	92909.9	121664	91912.1	115619	110122	100599	91505.6
O00264	O00264	PGRC1_HUMAN	PGRMC1	Membrane-associated progesterone receptor component 1	71889	90165.1	71883.5	60667.2	70615	56456.5	107301	112672	81059	38145.4	58257	54402.6
O00264;O15173	O15173;O00264	PGRC1_HUMAN;PGRC2_HUMAN	PGRMC1;PGRMC2	Membrane-associated progesterone receptor component 1	32367.5	16542.6	20755.5	29381.5	24781.6	24179.8	21507.7	18466.8	33496.1	28983	37119.9	27498.5
O00267	O00267	SPT5H_HUMAN	SUPT5H	Transcription elongation factor SPT5	243371	329269	307548	231989	274855	263884	325060	376491	285885	187248	211196	198440
O00268	O00268	TAF4_HUMAN	TAF4	Transcription initiation factor TFIID subunit 4	48408	52370	53194.1	38521.8	40965.5	37415	100324	98635.8	72221.5	23667.5	21653	18899
O00273	O00273	DFFA_HUMAN	DFFA	DNA fragmentation factor subunit alpha	31497.5	37976.5	33296	28355.9	32125.7	29071.6	60093.7	63570.4	52052	13461.3	17659.8	16041.4
O00287	O00287	RFXAP_HUMAN	RFXAP	Regulatory factor X-associated protein	2699.12	2714.05	3702.37	2179.14	3453.68	3122.37	12822.8	17218.1	9658.93	2616.25	1773.2
O00291	O00291	HIP1_HUMAN	HIP1	Huntingtin-interacting protein 1	64011.5	72600.9	60189.4	62430.2	67669.7	48615.9	84283.9	71578	58221.4	45273.9	41697.4	39977.9
O00291;O75146	O00291;O75146	HIP1R_HUMAN;HIP1_HUMAN	HIP1;HIP1R	Huntingtin-interacting protein 1	183891	214293	209580	159221	199957	169541	218446	230672	146453	114322	131319	118320
O00299	O00299	CLIC1_HUMAN	CLIC1	Chloride intracellular channel protein 1	872641	880719	822706	876838	919842	783814	1066550	902708	860233	702913	624646	567263
O00303	O00303	EIF3F_HUMAN	EIF3F	Eukaryotic translation initiation factor 3 subunit F	929470	950084	920850	903824	941137	851124	1060950	951010	884506	803521	705833	665719
O00305	Q08289;Q02641;O00305	CACB4_HUMAN	CACNB4	Voltage-dependent L-type calcium channel subunit beta-4	16113.8	18108.2	14059.5	9458.18	17312.5	13987.5	15386.7	15019.8	9000.58	8654.12	9228.46	8789.02
O00308	O00308	WWP2_HUMAN	WWP2	NEDD4-like E3 ubiquitin-protein ligase WWP2	47061.2	47801.1	42818.9	46168.3	41222.2	39660	51602.1	48491.8	40972.8	38894.4	36081.6	32037.5
O00308;Q96J02;Q9H0M0	Q96J02;O00308;Q9H0M0	ITCH_HUMAN;WWP1_HUMAN;WWP2_HUMAN	ITCH;WWP1;WWP2	NEDD4-like E3 ubiquitin-protein ligase WWP2	68311.2	26626.1	12214.3	55317.5	22028.9	24579.9	67541.1	21999.9	17525.3	65157	22384.5	22149.7
O00308;Q9H0M0	O00308;Q9H0M0	WWP1_HUMAN;WWP2_HUMAN	WWP1;WWP2	NEDD4-like E3 ubiquitin-protein ligase WWP2	64164	68989.7	73802.5	67997.5	62356.8	58639.1	76189.7	62766.1	47374.9	53302.6	57020.5	46590.6
O00311	O00311	CDC7_HUMAN	CDC7	Cell division cycle 7-related protein kinase	7245.1	12008	12105.8	8801.43	8061.66	8016.66	13283.9	16350.9	10530.9	4829.61	4849.68	5632.9
O00327	O00327	BMAL1_HUMAN	BMAL1	Basic helix-loop-helix ARNT-like protein 1	12134.1	12267.9	10348.9	10279.6	8770.35	10473.7	14968.3	14534.9	10531	7249.69	8014.49	7057.6
O00329	O00329	PK3CD_HUMAN	PIK3CD	Phosphatidylinositol 4,5-bisphosphate 3-kinase catalytic subunit delta isoform	32024	27617.2	27987.6	28993.5	24521.2	23295.4	37576.9	24675.4	23111.8	23448.8	18034.2	17326.8
O00329;P42338	O00329;P42338	PK3CB_HUMAN;PK3CD_HUMAN	PIK3CB;PIK3CD	Phosphatidylinositol 4,5-bisphosphate 3-kinase catalytic subunit delta isoform	55380.9	58020.7	42414.5	53612.3	49347.9	40125.1	70090.3	55771.7	44798.3	36338.4	28512.8	27658
O00330	O00330	ODPX_HUMAN	PDHX	Pyruvate dehydrogenase protein X component, mitochondrial	81433.2	86868.3	61755.3	78134.8	66438	57707.1	113160	88360.6	68743.8	57217.6	59044.5	59577.9
O00338	O00338	ST1C2_HUMAN	SULT1C2	Sulfotransferase 1C2	26491.8	27975.2	32327.1	30704.4	27064.3	28040	33588	26284.6	24537.5	20588.4	15000.9	12548.2
O00339	O00339	MATN2_HUMAN	MATN2	Matrilin-2	29926.6	39842.3	55322.8	30354.3	40529.7	47438.3	35821.9	35685.4	43229.5	28501.5	30731.5	44075.8
O00391	O00391	QSOX1_HUMAN	QSOX1	Sulfhydryl oxidase 1	23263.5	22714.3	27514.4	21870.1	20693.3	22746.1	28367.7	21313.1	22021.4	18072.8	17546.9	18119.4
O00399	O00399	DCTN6_HUMAN	DCTN6	Dynactin subunit 6	27899.7	23199.6	23242.8	32631.8	22301	22976.6	35899.8	29269.3	24146.8	23052.5	19373.2	25676
O00400	O00400	ACATN_HUMAN	SLC33A1	Acetyl-coenzyme A transporter 1	86429.9	79066.6	83379.3	85881.1	75943.4	74054.5	96810.1	79873.1	77337.6	68310.3	73744.3	64480.1
O00401	O00401	WASL_HUMAN	WASL	Actin nucleation-promoting factor WASL	278282	376534	330914	256814	256755	232750	319829	328018	252683	156247	123892	136021
O00408	O00408	PDE2A_HUMAN	PDE2A	cGMP-dependent 3',5'-cyclic phosphodiesterase	55746	61972.5	49066.1	53721.3	62862.6	46106.1	76510.8	61192.3	51203.5	43350.3	40045.3	34414.7
O00410	O00410	IPO5_HUMAN	IPO5	Importin-5	375799	496261	388666	374928	441362	324859	562178	608500	405189	266475	220391	211442
O00410;O60518	O60518;O00410	IPO5_HUMAN;RNBP6_HUMAN	IPO5;RANBP6	Importin-5	453474	524319	474098	484145	524418	385579	630746	558087	477089	369382	319317	271857
O00411	O00411	RPOM_HUMAN	POLRMT	DNA-directed RNA polymerase, mitochondrial	154388	159087	153559	147529	139883	135982	186702	157145	141222	131549	125345	130386
O00418	O00418	EF2K_HUMAN	EEF2K	Eukaryotic elongation factor 2 kinase	82310.5	95580.1	104422	90626.8	97430.7	98586.1	125519	107032	97102	64553.1	58941	57401.7
O00422	O00422	SAP18_HUMAN	SAP18	Histone deacetylase complex subunit SAP18	90262.9	118507	95546.5	88824.2	91403.7	82631.3	115379	130259	97938	57046.1	68293.6	67830.4
O00423	O00423	EMAL1_HUMAN	EML1	Echinoderm microtubule-associated protein-like 1	6359.01	4495.32	5326.64	6436.84	6707.39	5051.77	5688.3	5814.57	5754.53	4822.48	5664.2
O00425	O00425	IF2B3_HUMAN	IGF2BP3	Insulin-like growth factor 2 mRNA-binding protein 3	534778	598808	626484	545842	600892	589666	663935	579238	585417	414015	413773	423470
O00425;Q9NZI8	O00425;Q9NZI8	IF2B1_HUMAN;IF2B3_HUMAN	IGF2BP1;IGF2BP3	Insulin-like growth factor 2 mRNA-binding protein 3				29407.7			59023.8			24399.1
O00425;Q9NZI8;Q9Y6M1	Q9Y6M1;O00425;Q9NZI8	IF2B1_HUMAN;IF2B2_HUMAN;IF2B3_HUMAN	IGF2BP1;IGF2BP2;IGF2BP3	Insulin-like growth factor 2 mRNA-binding protein 3	1190140	1231540	1257350	1184820	1186900	1169390	1452220	1197200	1218700	953118	916060	919714
O00425;Q9Y6M1	Q9Y6M1;O00425	IF2B2_HUMAN;IF2B3_HUMAN	IGF2BP2;IGF2BP3	Insulin-like growth factor 2 mRNA-binding protein 3	104306	101350	123310	78499.6	101552	92181	104593	99062.4	108267	74111.2	62671.7	72007
O00429	O00429	DNM1L_HUMAN	DNM1L	Dynamin-1-like protein	425713	441179	413611	420741	424721	375428	498621	469034	351102	345190	279798	250579
O00442	O00442	RTCA_HUMAN	RTCA	RNA 3'-terminal phosphate cyclase	274308	283233	233148	283230	240669	206405	353050	268018	237333	205354	178666	156710
O00443	O00443	P3C2A_HUMAN	PIK3C2A	Phosphatidylinositol 4-phosphate 3-kinase C2 domain-containing subunit alpha	159621	170127	173499	147415	143372	148725	162514	135090	118884	107313	107656	107535
O00458	O00458	IFRD1_HUMAN	IFRD1	Interferon-related developmental regulator 1	122512	105204	78827.7	129652	95655	64770.4	178474	115400	85381.9	81220.3	61739.1	49470.9
O00459	O00459	P85B_HUMAN	PIK3R2	Phosphatidylinositol 3-kinase regulatory subunit beta	106956	102079	98110.8	82226.7	73561.4	68814.5	77414.9	57977.7	59643.5	51204.5	41732.8	39221.8
O00459;P27986;Q92569	Q92569;P27986;O00459	P55G_HUMAN;P85A_HUMAN;P85B_HUMAN	PIK3R1;PIK3R2;PIK3R3	Phosphatidylinositol 3-kinase regulatory subunit beta	152929	94396	106734	105566	67024.2	80838.9	77671.6	45454.9	49451.2	69267.6	52853.1	48536.3
O00461	O00461	GOLI4_HUMAN	GOLIM4	Golgi integral membrane protein 4	232208	359713	376731	211545	341591	293218	226636	301691	275014	161807	253220	242621
O00462	O00462	MANBA_HUMAN	MANBA	Beta-mannosidase	22347.5	26291.5	26692.5	19043.4	19270.9	24508.8	27683.3	22652.7	19181.8	22841.1		24866.6
O00463	O00463	TRAF5_HUMAN	TRAF5	TNF receptor-associated factor 5		8169.14	9199.88	5494.64	5351.4	5201.89						1659.73
O00468	O00468	AGRIN_HUMAN	AGRN	Agrin	21277.6	33759.6	42457.6	23450.6	28232.4	39643.8	27404.9	28886.7	35576.9	18223.5	23871.2	30813.5
O00469	O00469	PLOD2_HUMAN	PLOD2	Procollagen-lysine,2-oxoglutarate 5-dioxygenase 2	518407	1051840	1201090	479227	827125	990422	579436	972255	831087	355396	493320	627233
O00471	O00471	EXOC5_HUMAN	EXOC5	Exocyst complex component 5	109745	110163	99829.4	107527	105292	87121.1	131358	119958	99074.2	82674.3	68294.3	71749
O00472	O00472	ELL2_HUMAN	ELL2	RNA polymerase II elongation factor ELL2	10847	19217.4	18053.2	11317.9	12088.8	14981.4	55437.9	75022.6	54872.1	8107.97	8254.75	9722.07
O00478	O00478	BT3A3_HUMAN	BTN3A3	Butyrophilin subfamily 3 member A3		4410.56	8108.63	4062.47	5158.78	4621.32	5868.64	4532.78	6616.28		4550.71	2609.24
O00478;O00481	P78410;O00478;O00481	BT3A1_HUMAN;BT3A3_HUMAN	BTN3A1;BTN3A3	Butyrophilin subfamily 3 member A3	8557.12	10519.3	12351.1	7302.33	6823.78	8617.95	7027.12	6953.54	7289.87	6318.09	4062.1	8546.17
O00478;O00481;Q6AZZ1;Q96F44	Q6AZZ1;Q96F44;O00478;Q13410;O00481	BT3A1_HUMAN;BT3A3_HUMAN;TRI11_HUMAN;TRI68_HUMAN	BTN3A1;BTN3A3;TRIM11;TRIM68	Butyrophilin subfamily 3 member A3	10510	10967.3	11911	8426.16	11133.5	10269.6	14136.4	12110.5	9292.3	7025.41	5316.92	7657.56
O00481	O00481	BT3A1_HUMAN	BTN3A1	Butyrophilin subfamily 3 member A1	16344.1	13440.5	20750.4	18071.7	24792.1	19976.4	20969	22598.6	19947.9	13363.3	12835.4	11716.5
O00483	O00483	NDUA4_HUMAN	NDUFA4	Cytochrome c oxidase subunit NDUFA4	1097700	675881	810923	1075820	633810	615734	1142630	609922	707933	1083500	830147	786442
O00487	O00487	PSDE_HUMAN	PSMD14	26S proteasome non-ATPase regulatory subunit 14	627520	649467	645653	614132	592515	548070	739981	661431	556108	465129	430939	432380
O00488	O00488	ZN593_HUMAN	ZNF593	Zinc finger protein 593	12010.8	23901.9	22861.7	15140.6		8924.59	20415.1	25763	18113.5	14029.9		20353.7
O00499	O00499	BIN1_HUMAN	BIN1	Myc box-dependent-interacting protein 1	41897.5	44048.7	36781.3	30141.3	39843.6	29893.9	46891.7	47078.1	33078.6	26412.2	18656.3	20067.5
O00505	O00505	IMA4_HUMAN	KPNA3	Importin subunit alpha-4	710304	809552	735821	674837	687667	643422	1071400	1115940	895747	535854	574277	471629
O00505;O00629	O00629;O00505	IMA3_HUMAN;IMA4_HUMAN	KPNA3;KPNA4	Importin subunit alpha-4	273587	357411	267445	234434	295727	213118	464250	561212	416408	182284	204918	140705
O00506	O00506	STK25_HUMAN	STK25	Serine/threonine-protein kinase 25	31579	21093.7	28049.1	31708.2	22144.8	25185.4	35429.8	22374.2	30977	28799	24863	24855.9
O00506;Q9P289	O00506;Q9P289	STK25_HUMAN;STK26_HUMAN	STK25;STK26	Serine/threonine-protein kinase 25	334484	216426	240683	358571	266785	251464	386751	199460	220693	278091	177872	192222
O00506;Q9P289;Q9Y6E0	O00506;Q9Y6E0;Q9P289	STK24_HUMAN;STK25_HUMAN;STK26_HUMAN	STK24;STK25;STK26	Serine/threonine-protein kinase 25	389375	440655	348147	418000	414181	328608	540660	534040	379179	290235	242752	229682
O00506;Q9Y6E0	O00506;Q9Y6E0	STK24_HUMAN;STK25_HUMAN	STK24;STK25	Serine/threonine-protein kinase 25	55862.7	68196.2	62854.9	55306.4	65386.2	48834.5	86840.5	73743.6	59584.7	31613	32136.8	32619.1
O00507	O00507	USP9Y_HUMAN	USP9Y	Probable ubiquitin carboxyl-terminal hydrolase FAF-Y	72047.7	105605	105171	105772	119843	97830.9	140195	169041	117970	94121.8	77870.9	125765
O00507;Q93008	O00507;Q93008	USP9X_HUMAN;USP9Y_HUMAN	USP9X;USP9Y	Probable ubiquitin carboxyl-terminal hydrolase FAF-Y	231727	235346	217276	227875	232867	192446	297634	258640	207924	191763	153691	148141
O00512	O00512	BCL9_HUMAN	BCL9	B-cell CLL/lymphoma 9 protein	58983.3	74470.7	55770.5	39489.3	46973.5	39356	53957.2	65776.3	48993.4	10949.2	35682
O00522	O00522	KRIT1_HUMAN	KRIT1	Krev interaction trapped protein 1	37190.8	40039.1	35170.6	37504.3	32750.9	31869.8	46925.3	41761.8	35386.8	25851.7	24385.3	26296.7
O00541	O00541	PESC_HUMAN	PES1	Pescadillo homolog	416479	408774	432564	415909	403098	399792	501678	448797	484979	370633	377052	389314
O00560	O00560	SDCB1_HUMAN	SDCBP	Syntenin-1	115149	117352	99929.4	101232	101333	81295.9	127409	107727	77765.5	84854	74910.7	64573.6
O00562	O00562	PITM1_HUMAN	PITPNM1	Membrane-associated phosphatidylinositol transfer protein 1	97103.7	99927.4	88792.9	88692.2	82906.2	81472.9	116554	91560	80595.9	62316.8	54463.2	57347.4
O00566	O00566	MPP10_HUMAN	MPHOSPH10	U3 small nucleolar ribonucleoprotein protein MPP10	16622.2	25737.8	26889.6	16216.8	18932.5	24146	280817	382294	259849	8907.53	11046.3	15565.5
O00567	O00567	NOP56_HUMAN	NOP56	Nucleolar protein 56	469115	519167	557140	472514	494887	524082	716889	731192	854158	389291	469236	586449
O00571	O15523;O00571	DDX3X_HUMAN	DDX3X	ATP-dependent RNA helicase DDX3X	1557090	1431850	1468250	1635280	1494420	1517560	1663130	1345840	1336020	1501060	1306050	1306380
O00571;P17844;Q92841	P17844;O15523;O00571;Q92841	DDX17_HUMAN;DDX3X_HUMAN;DDX5_HUMAN	DDX17;DDX3X;DDX5	ATP-dependent RNA helicase DDX3X	1322220	1520950	1512050	1343500	1406390	1467600	1552650	1480900	1376820	1240540	1229180	1219500
O00584	O00584	RNT2_HUMAN	RNASET2	Ribonuclease T2	66196.1	60399.9	89126.7	69322.9	55148.7	62669.7	83317.9	78352.7	64920.7	62776.8	66825	75469.4
O00592	O00592	PODXL_HUMAN	PODXL	Podocalyxin	3518.18	5692.35	6524.35			2568.1		9651.34	4077.91		6060.59	2790.84
O00622	O00622	CCN1_HUMAN	CCN1	CCN family member 1	60709.6	84408.8	101030	57151.3	86394.8	115528	65010.4	89029.9	81836.1	41553.6	41137.4	55622.1
O00623	O00623	PEX12_HUMAN	PEX12	Peroxisome assembly protein 12	18205.1	19222.9	22267.9	15238.9	20424.1	12263.4	20182.4	24981.3	18390	13930.1	13104.9	16922.2
O00625	O00625	PIR_HUMAN	PIR	Pirin	16528.9	20555.9	23075.9	13179.9	21363.5	18350.6	21730.9	19603.4	19138.3	14967.2	16585.7	13770.1
O00629	O00629	IMA3_HUMAN	KPNA4	Importin subunit alpha-3	68357.3	76025.1	57698.9	56325.5	64532.9	49087	165988	186375	108963	47196.7	53326.9	40057.7
O00635	O00635	TRI38_HUMAN	TRIM38	E3 ubiquitin-protein ligase TRIM38	51892.2	42983.2	40724.8	49615.5	41370.3	41472.7	57911.6	43536.6	40005.8	37463.4	32849.1	29049.4
O00712	O00712	NFIB_HUMAN	NFIB	Nuclear factor 1 B-type	54200.9	47822.5	53467.9	51325.8	44356.8	39365.5	93207.9	79944.7	61580.5	44449.2	35372.1	28709.7
O00712;P08651;Q14938	Q12857;Q14938;O00712;P08651	NFIB_HUMAN;NFIC_HUMAN;NFIX_HUMAN	NFIB;NFIC;NFIX	Nuclear factor 1 B-type	19249.1			12314.2	4634.19	4519.07	19634.1	11550.6	17149	29924.2	5688.47
O00716	O00716	E2F3_HUMAN	E2F3	Transcription factor E2F3		6992.01	6140.83		8025.99	5398.71	14933.1	24562.8	16984.7		3760.96	5294.78
O00743	O00743	PPP6_HUMAN	PPP6C	Serine/threonine-protein phosphatase 6 catalytic subunit	165314	165212	134884	189756	176196	135997	228198	156398	138281	136025	105143	100357
O00750	O00750	P3C2B_HUMAN	PIK3C2B	Phosphatidylinositol 4-phosphate 3-kinase C2 domain-containing subunit beta	94172.5	109853	108328	95705.5	99333.8	95911.5	122236	97223.1	93761.9	72118.2	67877.6	58552.5
O00754	O00754	MA2B1_HUMAN	MAN2B1	Lysosomal alpha-mannosidase	12838.6	12984	12808	12289.5	10391.7	12687	17583.2	12717.8	11127.2	11954.7	9574.32	11440.3
O00762	O00762	UBE2C_HUMAN	UBE2C	Ubiquitin-conjugating enzyme E2 C	10079.1	13528.3	14395.7	10307.6	12676.8	17269.6	12683	13625.4	11594.4	9575.39	10444.7	14739.3
O00763	O00763	ACACB_HUMAN	ACACB	Acetyl-CoA carboxylase 2	93768.3	115502	122759	116110	125227	171976	86157.4	75271.1	63591.9	115624	130808	149152
O00763;Q13085	Q13085;O00763	ACACA_HUMAN;ACACB_HUMAN	ACACA;ACACB	Acetyl-CoA carboxylase 2	314846	310662	304911	369104	313180	334540	360733	278120	249923	313785	296212	314688
O00764	O00764	PDXK_HUMAN	PDXK	Pyridoxal kinase	51126.2	63426.4	52826.9	43730.1	59496	44402.4	69529.8	70974.6	53398.1	33273.1	33926.2	31040.7
O00767	O00767	SCD_HUMAN	SCD	Stearoyl-CoA desaturase	162316	230947	302401	177531	187631	267408	163927	165486	198595	182244	155308	223039
O14492	O14492	SH2B2_HUMAN	SH2B2	SH2B adapter protein 2	13054.6	13579.5	15651.8	11370	12504.1	14570.4	15704.2	11539	14799.4		11676.4	11776.9
O14497	O14497	ARI1A_HUMAN	ARID1A	AT-rich interactive domain-containing protein 1A	640916	765435	794348	543125	623230	603397	652899	707599	587138	316985	351137	409197
O14497;Q8NFD5	Q8NFD5;O14497	ARI1A_HUMAN;ARI1B_HUMAN	ARID1A;ARID1B	AT-rich interactive domain-containing protein 1A	16335.1	23962.2	19863.6	13112.5	16922.6	16336.2	19095.8	25333.4	17507.4	7249.73	8728.57	10523.8
O14513	O14513	NCKP5_HUMAN	NCKAP5	Nck-associated protein 5	1802.7	4350.66	3715.69	2346.06	2362.08	33846.9	32442.6
O14521	O14521	DHSD_HUMAN	SDHD	Succinate dehydrogenase [ubiquinone] cytochrome b small subunit, mitochondrial	87583.7	76946.7	47169.5	81509.1	69101.2	56826.9	102396	97818.8	61340.7	57892.7	68137.2	48314.3
O14523	O14523	C2C2L_HUMAN	C2CD2L	Phospholipid transfer protein C2CD2L	13170.3	13826.1	11980.2	15319.8	6397.36	9841.78	9701.87	7378.28	8518.05	16676.4	5777.98	4587.02
O14524	O14524	NEMP1_HUMAN	NEMP1	Nuclear envelope integral membrane protein 1	110390	95854.6	83493.7	104521	91801.5	91103.1	125104	95094.7	75509.9	85450.7	74003.1	66943.2
O14526	O14526	FCHO1_HUMAN	FCHO1	F-BAR domain only protein 1	48377.6	86716.4	73889.2	29648.6	55553.4	51141.5	55580.4	60690.7	52171.2	30065	34893.5	35971.1
O14530	O14530	TXND9_HUMAN	TXNDC9	Thioredoxin domain-containing protein 9	62792.8	65268.5	66007.6	64013.8	59412.4	64676	73756.1	58833.1	61962	64095.6	56594.8	50108.3
O14531	O14531	DPYL4_HUMAN	DPYSL4	Dihydropyrimidinase-related protein 4	12243.8	11739.8	12224.5	13630	14891.2	12909.1	16789.2	12580.7	10792	8799.88	8465.22	7875.29
O14543	O14543	SOCS3_HUMAN	SOCS3	Suppressor of cytokine signaling 3	8855.41	3363.26	4046.85	13859.2	3101.68	5519.1	6527.95	2512.46	2925.97	7171.41	3257.81
O14544	O14544	SOCS6_HUMAN	SOCS6	Suppressor of cytokine signaling 6	13434.5	17122.9	24586.3	15936.2	18256.3	15352.9	19160.6	18625.9	15448.5	12424.3	12519	11747.1
O14545	O14545	TRAD1_HUMAN	TRAFD1	TRAF-type zinc finger domain-containing protein 1	12763.5	13668	14407.2	10940.3	10888.5	10007.1	15013.7	15933.5	13286.6	9458.91	7905.71	9350.06
O14548	O14548	COX7R_HUMAN	COX7A2L	Cytochrome c oxidase subunit 7A-related protein, mitochondrial	91112.6	85567.2	95015.9	89046.8	88213.7	79574.5	86797.5	66981.4	78233.6	78404.2	75170	65938.6
O14556	O14556	G3PT_HUMAN	GAPDHS	Glyceraldehyde-3-phosphate dehydrogenase, testis-specific	42178.2		35558.4	41263.7	30753.9	29248	43022.9	30469.8	29899.4	36150.6	22207.7	28406
O14556;P04406	O14556;P04406	G3PT_HUMAN;G3P_HUMAN	GAPDH;GAPDHS	Glyceraldehyde-3-phosphate dehydrogenase, testis-specific	64419.7		49625.8	99682.5	66158.9	73589.5	54640.1	37221.2	73364.6	90902.4	82717.8	101393
O14561	O14561	ACPM_HUMAN	NDUFAB1	Acyl carrier protein, mitochondrial	7478.14	8688.64	8794.27	5743.03	6335.76	7220.86	8842.88	11280.5	9457.39	6636.75	6826.82	6804.3
O14562	O14562	UBFD1_HUMAN	UBFD1	Ubiquitin domain-containing protein UBFD1	26774	31168.2	31261.6	27095.4	31279.2	27560.5	35895.8	35246.4	27160.8	20333.9	23187.7	20039.4
O14578	O14578	CTRO_HUMAN	CIT	Citron Rho-interacting kinase	467583	610444	524384	438000	514083	474173	561696	593683	443173	352755	439262	386234
O14579	O14579	COPE_HUMAN	COPE	Coatomer subunit epsilon	84386.4	111161	86426.2	92582.6	94014.3	84286.4	138506	136713	106359	74081.8	75928.3	80006.5
O14593	O14593	RFXK_HUMAN	RFXANK	DNA-binding protein RFXANK	8101.11	11087.2	12423.1	8627.76	9703.95	8739.92	17117.7	17801.6	14917.6	4950.74	5096.34	5733.45
O14595	O14595	CTDS2_HUMAN	CTDSP2	Carboxy-terminal domain RNA polymerase II polypeptide A small phosphatase 2	12055.4	13772.9	14508.8	7939.95	7892.03	9310.56	12243.9	12525.8	11431.6	5307.29	6795.27	5738.72
O14613	O14613	BORG1_HUMAN	CDC42EP2	Cdc42 effector protein 2	43290.3	77404.5	75875.3	29091.3	35434.7	37129.8	68914.8	130289	90697.9	21262.5	25720.7	24053.4
O14617	O14617	AP3D1_HUMAN	AP3D1	AP-3 complex subunit delta-1	340946	344698	372174	302580	277187	279020	412409	353750	393432	255695	204388	219046
O14618	O14618	CCS_HUMAN	CCS	Copper chaperone for superoxide dismutase	53791.8	47387.4	50845.5	49153.5	49090.8	42155.9	60931	53213.3	53114.2	51337.3	46859.8	46957.9
O14628	O14628	ZN195_HUMAN	ZNF195	Zinc finger protein 195	9173.06	11833.8	10196.7	5000.08	9992.68	9268.09	12413.5	10830.2	9730.56	7680.67	7785.95	6160.08
O14639	O14639	ABLM1_HUMAN	ABLIM1	Actin-binding LIM protein 1	252519	323215	305761	188108	204851	206545	143027	152386	128429	102612	98581.8	102830
O14641	O14641	DVL2_HUMAN	DVL2	Segment polarity protein dishevelled homolog DVL-2	59777.4	57254.6	50569.2	63592.1	59864.3	43642.8	73392.3	63361.2	47491.2	51314.9	37308.7	36226.6
O14641;Q92997	O14641;Q92997	DVL2_HUMAN;DVL3_HUMAN	DVL2;DVL3	Segment polarity protein dishevelled homolog DVL-2	62671.5	48332.4	40589.8	52891.6	50759.7	42659.1	69826.6	52132	42107.5	45418.5	37130.6	36695.6
O14646	O14646	CHD1_HUMAN	CHD1	Chromodomain-helicase-DNA-binding protein 1	58260.9	71684.8	59506.2	54254.6	60590.2	56079.3	111694	103557	99716.6	47518.5	49293.3	41308.7
O14646;O14647	O14647;O14646	CHD1_HUMAN;CHD2_HUMAN	CHD1;CHD2	Chromodomain-helicase-DNA-binding protein 1	58964.4	57948.8	60968.3	68954.4	58405.9	57678.3	92168.6	82129.3	90859.6	56933.2	48688	55382.5
O14646;O14647;Q3L8U1;Q8TD26;Q9HCK8;Q9P2D1	Q8TD26;Q9HCK8;Q3L8U1;O14647;O14646;Q9P2D1	CHD1_HUMAN;CHD2_HUMAN;CHD6_HUMAN;CHD7_HUMAN;CHD8_HUMAN;CHD9_HUMAN	CHD1;CHD2;CHD6;CHD7;CHD8;CHD9	Chromodomain-helicase-DNA-binding protein 1	40722.9	44680.3	32280.8	29413.2	35338	37857.3	60620.1	34069.7	49000.5	24310.5	31435.1	34362.8
O14647	O14647	CHD2_HUMAN	CHD2	Chromodomain-helicase-DNA-binding protein 2	709955	816567	807246	674407	744245	698376	1083730	964040	943664	585597	550344	563096
O14653	O14653	GOSR2_HUMAN	GOSR2	Golgi SNAP receptor complex member 2	84949.9	45111	56773.4	77655.7	64445.6	43072.1	84427.7	47666.5	52761.9	43341.8	37739.5	34282.4
O14656	O14656	TOR1A_HUMAN	TOR1A	Torsin-1A	153738	139940	125157	143903	129609	106951	174561	130979	121802	125827	120081	100433
O14657	O14657	TOR1B_HUMAN	TOR1B	Torsin-1B	25607.4	27501.7	24754.5	25129.8	22687.8	22866.4	28332.1	29194.3	24634.9	20498.7	20659.9	20858.3
O14672	O14672	ADA10_HUMAN	ADAM10	Disintegrin and metalloproteinase domain-containing protein 10	160925	189371	205433	144927	182158	190962	173200	227321	178239	144356	141492	175942
O14678	O14678	ABCD4_HUMAN	ABCD4	Lysosomal cobalamin transporter ABCD4	43130.6	42526.4	42056.8	43831.5	40288.4	35583.5	46108.9	45606.1	40755.9	28202.3	35386.3	30720.2
O14681	O14681	EI24_HUMAN	EI24	Etoposide-induced protein 2.4 homolog	106616	89911.9	96926.6	104730	95398.4	92600.5	108458	74725.7	79902.6	66644.4	81688.3	77011
O14682	O14682	ENC1_HUMAN	ENC1	Ectoderm-neural cortex protein 1	7533.48	12835.7	21046.8	7363.37	8439.04	17903.2	8445.14	10710.4	10314.2	6723.42	6288.77	10384
O14684	O14684	PTGES_HUMAN	PTGES	Prostaglandin E synthase	45973.8	58902.4	69503.3	53162.7	62266.8	70370.8	42214.2	53750.3	67440.4	58773.7	50221.7	63667.4
O14686	O14686	KMT2D_HUMAN	KMT2D	Histone-lysine N-methyltransferase 2D	154237	174906	179523	125647	148422	127229	223241	185389	170321	64476.8	90851.2	61898
O14686;Q8NEZ4	Q8NEZ4;O14686	KMT2C_HUMAN;KMT2D_HUMAN	KMT2C;KMT2D	Histone-lysine N-methyltransferase 2D	7467.24	9515.47	8385.82	4900.74	5324.28	5709.56	10654.3	13888.7	10318.5	1675.51	2477.79	3013.31
O14713	O14713	ITBP1_HUMAN	ITGB1BP1	Integrin beta-1-binding protein 1	35497.7	34888.4	34039.3	31267.1	33922.2	31475.3	40720	36274.7	34753.8	22441	23915.5	24792.7
O14717	O14717	TRDMT_HUMAN	TRDMT1	tRNA (cytosine(38)-C(5))-methyltransferase	60874.4	54935.2	69575.8	54131.9	53701.6	53501.3	66741.1	63339.2	52679.3	45010.6	41937.4	41167.6
O14727	O14727	APAF_HUMAN	APAF1	Apoptotic protease-activating factor 1	113329	122986	111241	116103	121312	104060	138325	139742	106018	91852.2	82071	84226.6
O14730	O14730	RIOK3_HUMAN	RIOK3	Serine/threonine-protein kinase RIO3	108757	69285.5	59108.8	99851	71988	50684.6	134382	74214.3	64123.5	70401.8	43732.5	35685.5
O14732	O14732	IMPA2_HUMAN	IMPA2	Inositol monophosphatase 2	511288	349643	530911	557603	405710	476657	574116	500532	570024	592028	329695	452818
O14733	O14733	MP2K7_HUMAN	MAP2K7	Dual specificity mitogen-activated protein kinase kinase 7	35432.8	31464.3	34780.4	39023.1	32363.5	31032.3	42474.9	26793.8	31408.5	37074.6	25435.1	26186.6
O14734	O14734	ACOT8_HUMAN	ACOT8	Acyl-coenzyme A thioesterase 8	90331.5	90468.7	72444.1	88174.7	86154	74431.2	134801	87407.2	82603	103000	71584.6	77061.6
O14735	O14735	CDIPT_HUMAN	CDIPT	CDP-diacylglycerol--inositol 3-phosphatidyltransferase	275026	281941	244135	278240	262069	224803	356221	273071	247453	250494	235803	204697
O14737	O14737	PDCD5_HUMAN	PDCD5	Programmed cell death protein 5	12677.5	13721.5	12495.1	9713.16	10233.8	12529.2	16528.6	17182.6	15178.6	4208.1	5190.97	4047.26
O14744	O14744	ANM5_HUMAN	PRMT5	Protein arginine N-methyltransferase 5	24584.3	27566.1	26982.8	22127.5	22755.6	19868	40645.6	32109.5	32446.9	15134.8	16710.6	18012.8
O14745	O14745	NHRF1_HUMAN	NHERF1	Na(+)/H(+) exchange regulatory cofactor NHE-RF1	87728.8	116659	109844	74139.2	91869.7	89275.7	124106	157343	113497	27847.4	40872.3	38688.4
O14757	O14757	CHK1_HUMAN	CHEK1	Serine/threonine-protein kinase Chk1	55883.8	66717	67292.7	56052.8	52695.3	68408.1	75576.3	64025.9	58141.9	48459.8	43495.1	45802.2
O14772	O14772	FPGT_HUMAN	FPGT	Fucose-1-phosphate guanylyltransferase	49436.4	48922.9	42911.5	48214.8	44377.8	38796.5	63414.2	51729.2	41678.2	37696.3	34531.8	30743.7
O14773	O14773	TPP1_HUMAN	TPP1	Tripeptidyl-peptidase 1	49552.3	50916	49166	44341.1	45242	39244.9	62921.1	55323.2	51920.3	31189.3	33678.9	33128.7
O14775	O14775	GNB5_HUMAN	GNB5	Guanine nucleotide-binding protein subunit beta-5	11096.6	13630.3	15018.5	12559.1	13482.9	9085.97	17888.7	11578.3	16007.7	7619.99	7201.17	13210.9
O14776	O14776	TCRG1_HUMAN	TCERG1	Transcription elongation regulator 1	68040.9	82762.4	71199	59350.6	68678.7	56774.3	124689	130908	97770.7	39839.8	37293.2	37831.4
O14776;Q5VWI1	Q5VWI1;O14776	TCRG1_HUMAN;TCRGL_HUMAN	TCERG1;TCERG1L	Transcription elongation regulator 1	17387.9	12798.5	16443.5	17798.3	16960.3	23577.3	20797.3	13732.5	27072.5	16410.3	19207	19585.3
O14777	O14777	NDC80_HUMAN	NDC80	Kinetochore protein NDC80 homolog	38259.8	39922.9	42957.6	37669.8	40602.8	32838.7	47910	48309.1	38116.2	28827.3	25583	26116.1
O14782	O14782	KIF3C_HUMAN	KIF3C	Kinesin-like protein KIF3C	45720.9	49113.3	46662.3	43108.3	46962.7	40985.3	56590.6	51353.1	42965.9	36765.6	31360.1	31149.7
O14782;O15066	O14782;O15066	KIF3B_HUMAN;KIF3C_HUMAN	KIF3B;KIF3C	Kinesin-like protein KIF3C	279032	296922	263518	291435	301060	255584	331080	237539	275716	236016	219004	217434
O14782;O15066;Q9BVG8;Q9P2E2	O14782;O15066;Q9P2E2;Q9BVG8	KIF17_HUMAN;KIF3B_HUMAN;KIF3C_HUMAN;KIFC3_HUMAN	KIF17;KIF3B;KIF3C;KIFC3	Kinesin-like protein KIF3C	227089	261621	259332	231844	252190	197011	293730	253687	208870	173902	169972	152994
O14786	O14786	NRP1_HUMAN	NRP1	Neuropilin-1	90967.2	151842	183684	82705.1	124850	151896	100747	143398	133220	69834.3	87842.4	102619
O14787	O14787	TNPO2_HUMAN	TNPO2	Transportin-2	51307.8	51126.7	41360.9	47929	48853	31375.5	71595.8	58209.6	41768.4	37453.3	25382.1	20031.4
O14787;Q92973	O14787;Q92973	TNPO1_HUMAN;TNPO2_HUMAN	TNPO1;TNPO2	Transportin-2	567480	274190	285226	588847	326158	251992	912598	314369	356077	470772	275993	236089
O14791	O14791	APOL1_HUMAN	APOL1	Apolipoprotein L1	127909	113612	127440	137752	104950	98973.7	101530	73639	107550	106836	65405.2	63325.4
O14802	O14802	RPC1_HUMAN	POLR3A	DNA-directed RNA polymerase III subunit RPC1	156118	171189	201743	149743	152997	160746	192956	176293	195426	110890	118229	125208
O14802;O95602	O95602;O14802	RPA1_HUMAN;RPC1_HUMAN	POLR1A;POLR3A	DNA-directed RNA polymerase III subunit RPC1	32352.8	13494.9	31165.2	43004.3	22882.3	42336.5	29196		32115	69773.6	29469.7	39743.1
O14818	O14818	PSA7_HUMAN	PSMA7	Proteasome subunit alpha type-7	156881	169100	147524	170343	154501	145646	226002	169229	152360	145618	115284	109951
O14828	O14828	SCAM3_HUMAN	SCAMP3	Secretory carrier-associated membrane protein 3	281648	340474	252810	257263	283972	214520	354560	322304	260240	188437	208326	176659
O14829	O14829	PPE1_HUMAN	PPEF1	Serine/threonine-protein phosphatase with EF-hands 1	50354	70526.9	86093	76201.6	70193.3	66362.1	77078.3	116090	77163.4	52194.1		33086.7
O14832	O14832	PAHX_HUMAN	PHYH	Phytanoyl-CoA dioxygenase, peroxisomal	27957.8	28775.8	23921.1	21780.9	25089.1	19413.5	42671.1	32648.6	29203.1	16259.8	17663.6	16629.1
O14841	O14841	OPLA_HUMAN	OPLAH	5-oxoprolinase	46278.6	47446.5	43885.8	37731.8	45954.6	42731.9	54581	55456.7	39381.4	35240.9	33486.7	32386.3
O14867	O14867	BACH1_HUMAN	BACH1	Transcription regulator protein BACH1	28273.5	30796.6	26279.4	24441.4	20205.7	23511.8	77373.4	76236.1	65204.6	18165.8	15692.6	15769
O14874	O14874	BCKD_HUMAN	BCKDK	[3-methyl-2-oxobutanoate dehydrogenase [lipoamide]] kinase, mitochondrial	146534	169400	224885	156833	195449	198147	153524	145174	169017	124089	161626	162967
O14879	O14879	IFIT3_HUMAN	IFIT3	Interferon-induced protein with tetratricopeptide repeats 3	89179.1	100924	124700	88696.5	103379	119557	98493.1	105983	98830.9	65820.9	55827.8	69876.7
O14880	O14880	MGST3_HUMAN	MGST3	Glutathione S-transferase 3, mitochondrial	220171	237400	172926	190669	205347	158855	246735	226767	218426	141279	150540	157274
O14893	O14893	GEMI2_HUMAN	GEMIN2	Gem-associated protein 2	28878.4	28496.9	22174	31183.6	32565.7	22906.8	46513.8	37527	28863.4	30850.5	26957	29174.3
O14901	O14901	KLF11_HUMAN	KLF11	Krueppel-like factor 11	39254.2	43872.3	30466.6	30079.3	50027.1	44444.4	35311	38955.5	40248.8	40422.5	36122.8	49437
O14907	O14907	TX1B3_HUMAN	TAX1BP3	Tax1-binding protein 3	389011	420245	351265	414930	434875	337758	568791	459255	385757	291022	250290	227816
O14908	Q8TF64;O14908	GIPC1_HUMAN	GIPC1	PDZ domain-containing protein GIPC1	247158	317693	287753	247462	270732	259130	326083	313311	236035	193190	193705	176865
O14910	O14910	LIN7A_HUMAN	LIN7A	Protein lin-7 homolog A	24748.4	27906.8	27475.5	19959.1	25598	23557.4	26225.6	25911.9	24337.2	20121.6	20773	20440
O14910;Q9NUP9	O14910;Q9NUP9	LIN7A_HUMAN;LIN7C_HUMAN	LIN7A;LIN7C	Protein lin-7 homolog A	41466.8	89649.1	66113.7	29125.7	47670.1	51085.7	39523.5	44646.6	38820.2	25112	24447.5	32573.1
O14920	O14920	IKKB_HUMAN	IKBKB	Inhibitor of nuclear factor kappa-B kinase subunit beta	69617.6	65109.9	58928.2	72701.8	68632.4	58177.1	78673.5	60644.1	57568.4	53847.7	44670.6	45692.6
O14920;O15111	O14920;O15111	IKKA_HUMAN;IKKB_HUMAN	CHUK;IKBKB	Inhibitor of nuclear factor kappa-B kinase subunit beta	139340		100224	185340	113857	167109	172445		104512	218013	137258
O14924	O14924	RGS12_HUMAN	RGS12	Regulator of G-protein signaling 12	11350.8	12541.3	13911.1	12490.1	11962.6	9205.16	16243	12619.3	9130.13	9499.41	6968.77	6682.45
O14925	O14925;Q5SRD1	TIM23_HUMAN	TIMM23	Mitochondrial import inner membrane translocase subunit Tim23	474316	537776	542750	483528	481056	479251	647987	540824	501629	387622	406554	396715
O14929	O14929	HAT1_HUMAN	HAT1	Histone acetyltransferase type B catalytic subunit	165336	215289	241272	186946	221245	216031	294749	314047	251885	112875	102769	113356
O14933	O14933	UB2L6_HUMAN	UBE2L6	Ubiquitin/ISG15-conjugating enzyme E2 L6	12885	39900.4	38804.6	48791.3	34497.4	39508.1	51792.3	49396.5	41359.7	79736.2	25210.9	22893.8
O14936	O14936	CSKP_HUMAN	CASK	Peripheral plasma membrane protein CASK	135821	200322	186606	104274	123390	129127	109957	116362	101451	62426.5	72328.9	72845.6
O14939	O14939	PLD2_HUMAN	PLD2	Phospholipase D2	75159.7	82160.8	68396.1	65982.4	70420	61043	103771	77249	68879	55002.8	57594.7	58739.3
O14949	O14949	QCR8_HUMAN	UQCRQ	Cytochrome b-c1 complex subunit 8	74821.8	84973.4	66687.8	65371.1	73813.1	57432.3	97663.7	86863.8	68165.4	47956.5	57875.1	65071.3
O14950;P19105	P19105;O14950	ML12A_HUMAN;ML12B_HUMAN	MYL12A;MYL12B	Myosin regulatory light chain 12B	242439	251693	237467	234674	268138	229788	300274	401948	305102	202399	191757	190784
O14957	O14957	QCR10_HUMAN	UQCR11	Cytochrome b-c1 complex subunit 10	123806	135395	95009.2	96667.3	107962	84373.8	164873	134540	105144	67207.7	74271.8	69452
O14964	O14964	HGS_HUMAN	HGS	Hepatocyte growth factor-regulated tyrosine kinase substrate	47725	56528.8	57543.9	44666.1	50424.3	49017.3	43311	38113.4	32079.6	26155.4	23088.7	26395.2
O14965	O14965	AURKA_HUMAN	AURKA	Aurora kinase A	52933.1	90316.5	100460	52197.4	69832.7	85938.7	67209.3	82100	64605.4	44614.6	40955.9	50262.7
O14965;Q96GD4	Q96GD4;Q9UQB9;O14965	AURKA_HUMAN;AURKB_HUMAN	AURKA;AURKB	Aurora kinase A	20355.2			24966.4	7406.2	9684.6	16159.9			23438.8
O14966	O14966	RAB7L_HUMAN	RAB29	Ras-related protein Rab-7L1	108967	111773	115769	106720	99655.4	98345.1	143434	109093	96184.4	83975	81765.1	79893.6
O14966;P57729;Q13637	O14966;P57729;Q13637	RAB32_HUMAN;RAB38_HUMAN;RAB7L_HUMAN	RAB29;RAB32;RAB38	Ras-related protein Rab-7L1	239065	248287	229070	223935	228761	195399	300916	271499	203059	165496	187923	167149
O14967	O14967	CLGN_HUMAN	CLGN	Calmegin	5207.01	6613.79	4849.4	4555.16	4714.4	4141.96	9421.83	5488.65	4954.45	3591.43		3797.48
O14972	O14972	VP26C_HUMAN	VPS26C	Vacuolar protein sorting-associated protein 26C	64913.1	60421.1	61923.6	72291.1	60125.3	56488.3	83621.8	61497.3	51112.4	50097.3	40699.1	38850.8
O14974	O14974	MYPT1_HUMAN	PPP1R12A	Protein phosphatase 1 regulatory subunit 12A	86754.1	111680	94249	71511.5	75108.8	72678.3	71077.9	97003.1	63378.9	26107.5	29067.5	28818.9
O14975	O14975	S27A2_HUMAN	SLC27A2	Long-chain fatty acid transport protein 2	28943.6	27236.5	25540.7	23385.8	28386.4	20060.9	24793.3	26835.5	37190.9	16155.2	18751.2	15107.2
O14976	O14976	GAK_HUMAN	GAK	Cyclin-G-associated kinase	96130.6	106641	98866.6	95965.8	91639.6	88822.9	120569	101221	87354.8	68996.7	63777.9	60939.3
O14979	O14979	HNRDL_HUMAN	HNRNPDL	Heterogeneous nuclear ribonucleoprotein D-like	214524	225943	210002	182976	195475	183754	235611	268904	246436	135737	177058	185753
O14979;Q14103	Q14103;O14979	HNRDL_HUMAN;HNRPD_HUMAN	HNRNPD;HNRNPDL	Heterogeneous nuclear ribonucleoprotein D-like	900846	1225930	1245590	857572	1019090	1035160	1188050	1257360	1309380	511616	820013	889966
O14979;Q99729	O14979;Q99729	HNRDL_HUMAN;ROAA_HUMAN	HNRNPAB;HNRNPDL	Heterogeneous nuclear ribonucleoprotein D-like	416762		424569	371567	328592	365040	410749		460065	334083	382811	404465
O14980	O14980	XPO1_HUMAN	XPO1	Exportin-1	990772	974090	968361	1007240	984252	888268	1252730	1065000	935762	837529	728990	689638
O14981	O14981	BTAF1_HUMAN	BTAF1	TATA-binding protein-associated factor 172	156436	167486	144561	153542	153818	127211	223859	197094	151595	126048	110758	101527
O15013	O15013	ARHGA_HUMAN	ARHGEF10	Rho guanine nucleotide exchange factor 10	91947.4	110890	118376	85235.7	103062	103268	116687	112097	96319.8	63309.3	54754.9	65082.7
O15014	O15014	ZN609_HUMAN	ZNF609	Zinc finger protein 609	159705	224956	229342	133337	152543	147493	201795	214865	187252	51543.5	61414.6	73530.8
O15014;Q9ULD9	O15014;Q9ULD9	ZN608_HUMAN;ZN609_HUMAN	ZNF608;ZNF609	Zinc finger protein 609	74979.6	86721.1	63856.7	53822.2	51000.7	36170.4	102009	114758	82382.6	17871.3	22822.2	22998
O15015	O15015	ZN646_HUMAN	ZNF646	Zinc finger protein 646	5634.41	5638.13	5367.4	4283.17	4987.34	5877.42	14150.3	19278.2	14464.3		4376.03	2714.09
O15018	O15018	PDZD2_HUMAN	PDZD2	PDZ domain-containing protein 2	347593	391381	393715	294256	370538	342760	312163	292596	273050	229131	223617	269912
O15020	O15020	SPTN2_HUMAN	SPTBN2	Spectrin beta chain, non-erythrocytic 2	265684	369108	332128	245265	317874	286653	309712	374672	267226	181971	220218	211354
O15020;P11277;Q01082	O15020;Q01082;P11277	SPTB1_HUMAN;SPTB2_HUMAN;SPTN2_HUMAN	SPTB;SPTBN1;SPTBN2	Spectrin beta chain, non-erythrocytic 2	77735.2	120068	111389	72370.9	93664.3	89414.5	94564.4	102672	80264.7	58983.7	57678.6	64959.9
O15020;P11277;Q01082;Q9H254	O15020;Q01082;Q9H254;P11277	SPTB1_HUMAN;SPTB2_HUMAN;SPTN2_HUMAN;SPTN4_HUMAN	SPTB;SPTBN1;SPTBN2;SPTBN4	Spectrin beta chain, non-erythrocytic 2	60864.8	51080.6	52382.5	57515.2	52714.7	42982.6	67929.7	39365	47629.8	31299.8	29757.8	31140.6
O15020;Q01082	O15020;Q01082;P11277	SPTB2_HUMAN;SPTN2_HUMAN	SPTBN1;SPTBN2	Spectrin beta chain, non-erythrocytic 2	19396.2	24529.7	21164	18443.2	21559.4	17346.9	19173.3	22306.4	18187.8	12676	13680.7	14547.3
O15021;O60307	O15021;O60307	MAST3_HUMAN;MAST4_HUMAN	MAST3;MAST4	Microtubule-associated serine/threonine-protein kinase 4	24992.9	31389	26387.6	24863.6	21565	25151.5	31600	28036.8	27143.8	19256.5	25199	18125.3
O15021;O60307;P51812;Q15418;Q6P0Q8;Q96GX5;Q9UK32;Q9Y2H9	O15021;Q9Y2H9;Q96GX5;Q15418;O60307;P51812;Q9UK32;Q6P0Q8	GWL_HUMAN;KS6A1_HUMAN;KS6A3_HUMAN;KS6A6_HUMAN;MAST1_HUMAN;MAST2_HUMAN;MAST3_HUMAN;MAST4_HUMAN	MAST1;MAST2;MAST3;MAST4;MASTL;RPS6KA1;RPS6KA3;RPS6KA6	Microtubule-associated serine/threonine-protein kinase 4	227497		215258		203066	232971			220630	287163	246151	237058
O15027	O15027	SC16A_HUMAN	SEC16A	Protein transport protein Sec16A	202201	227204	215850	187412	199000	177185	167520	150354	128987	111776	112000	109194
O15031	O15031	PLXB2_HUMAN	PLXNB2	Plexin-B2	135464	154321	137257	121428	137797	116938	162783	157304	128052	104408	103820	97161.6
O15033	O15033	AREL1_HUMAN	AREL1	Apoptosis-resistant E3 ubiquitin protein ligase 1	55403.1	51467.1	47996.8	52940.6	40083.5	53288.9	59905.3	56790.6	50504.3	45329.8	48811.6	56407.5
O15037	O15037	KHNYN_HUMAN	KHNYN	Protein KHNYN	15762.1	9954.98	14230.8	14229.4	14608.9	18950.3	13027.3	14571.4	16712.6	13021.5	13589	11325.4
O15040	O15040	TCPR2_HUMAN	TECPR2	Tectonin beta-propeller repeat-containing protein 2	5605.25	8850.15	5512.55	4160.73	4949.35	4138.19	9113.43	11316.1	5052.44	4166.88	2785.49	3620.06
O15042	O15042	SR140_HUMAN	U2SURP	U2 snRNP-associated SURP motif-containing protein	494957	584892	601090	401021	409893	410634	921078	1162480	872708	222242	223703	242362
O15047	O15047	SET1A_HUMAN	SETD1A	Histone-lysine N-methyltransferase SETD1A	45975.2	49144.9	46423	42668.1	44079.1	38244.9	72598.4	61394.4	51155.1	30577.8	32795.7	31082.9
O15047;Q9UPS6	O15047;Q9UPS6	SET1A_HUMAN;SET1B_HUMAN	SETD1A;SETD1B	Histone-lysine N-methyltransferase SETD1A	26022	16372.3	18612.7	24663.7	13554.2	12216.8	36109.5	17525.5	19765.8	19509.8	7704.57	16656.7
O15056	O15056	SYNJ2_HUMAN	SYNJ2	Synaptojanin-2	854098	816424	874288	801932	713932	732558	804017	647953	581156	521526	449066	370711
O15056;O43426	O43426;O15056	SYNJ1_HUMAN;SYNJ2_HUMAN	SYNJ1;SYNJ2	Synaptojanin-2	55575.8	41716.8	54280.2	42125.7	41003.2	37785.7	43925	42248.7	33774.9	36298.8	21241.9	23580.5
O15061	O15061	SYNEM_HUMAN	SYNM	Synemin	116946	120898	103764	88375.1	83708.7	70938	66929	58586.5	54630.1	54275.1	56878.9	49794.6
O15062	O15062	ZBTB5_HUMAN	ZBTB5	Zinc finger and BTB domain-containing protein 5	8316.91	13932.7	12706.2	6618.56	9009.95	7016.6	10172.9	14102.7	10138.1	4166.62	4876.69	5542.37
O15063	O15063	GRRE1_HUMAN	GARRE1	Granule associated Rac and RHOG effector protein 1	23721.7	32066.8	26429	20295	19791.9	17922.5	19657.7	21538.4	15272.5	16283.5	13452	11365.2
O15066	O15066	KIF3B_HUMAN	KIF3B	Kinesin-like protein KIF3B	126188	135344	119596	128491	130800	110298	157802	134816	117890	100293	88812.2	82967.8
O15066;Q9Y496	O15066;Q9Y496	KIF3A_HUMAN;KIF3B_HUMAN	KIF3A;KIF3B	Kinesin-like protein KIF3B	16745.2	16731.1	19380.6	20653.5	21775.4	27242.1	20770	12495.3	29694.4	21255.3	19107.1	21925.4
O15067	O15067	PUR4_HUMAN	PFAS	Phosphoribosylformylglycinamidine synthase	84252.1	104761	95025.1	73084.4	89923.2	77874.7	105354	101979	83563.9	65673.2	79315	69131.6
O15068	O15068	MCF2L_HUMAN	MCF2L	Guanine nucleotide exchange factor DBS	18239.8	21788	16057.2	16127.3	18778.8	16299.4	24882.4	20757.4	19293.2	13332.4	11647.7	12331
O15072	O15072	ATS3_HUMAN	ADAMTS3	A disintegrin and metalloproteinase with thrombospondin motifs 3	21167.3	19366.6	24226.2	21704.3	15170.3	23268.4	17284.1	19585.3	17610	10316	11350.8	20541.4
O15075	O15075	DCLK1_HUMAN	DCLK1	Serine/threonine-protein kinase DCLK1	33315.2	33157.2	33694.5	34500.7	33358.6	33495	39878.9	32216.6	29392.9	27973.6	22837.7	24429.8
O15078	O15078	CE290_HUMAN	CEP290	Centrosomal protein of 290 kDa	36281.4	52851.1	41153	21646.4	27953.7	23788.9	25886.4	22120.4	19108.8	14576.6	15918.3	10893.8
O15079	O15079	SNPH_HUMAN	SNPH	Syntaphilin	5158	6114.16		5625.73	3258.56		4524.4	4144.13		2338.11	3617.6
O15084	O15084	ANR28_HUMAN	ANKRD28	Serine/threonine-protein phosphatase 6 regulatory ankyrin repeat subunit A	51862.3	59654.3	46790	48177	54216.2	41348.7	71022.4	66766.2	49021.5	32446.3	34510.6	31700.2
O15084;Q8N8A2	Q8N8A2;O15084	ANR28_HUMAN;ANR44_HUMAN	ANKRD28;ANKRD44	Serine/threonine-protein phosphatase 6 regulatory ankyrin repeat subunit A	40369.4	39144.8	36251.4	31640.8	39613.9	33260.2	43969.2	44328.4	37879.6	21275.2	23526.5	23292.3
O15084;Q8NB46	Q8NB46;O15084	ANR28_HUMAN;ANR52_HUMAN	ANKRD28;ANKRD52	Serine/threonine-protein phosphatase 6 regulatory ankyrin repeat subunit A	40608	21172.5	19668.2	37114	17350	14919.5	60751.8	18257.3	16749.9	25287.8	13419.5	15058
O15085	O15085	ARHGB_HUMAN	ARHGEF11	Rho guanine nucleotide exchange factor 11	75597.2	79707.6	72296.7	78286	76247.4	64032.2	89118.2	78905.8	67615.5	59595.1	55052.4	51380.8
O15091	O15091	MRPP3_HUMAN	PRORP	Mitochondrial ribonuclease P catalytic subunit	49546.5	45123.8	46744.2	44866.1	43120.8	41087.6	55672.6	44810	45218.8	40304.8	40041.7	42366.4
O15105	O15105	SMAD7_HUMAN	SMAD7	Mothers against decapentaplegic homolog 7		7188.66	15196.7	7949.4	11265.7	14616.1		6852.22	14870.6	8681.15	10803.3	9323.63
O15111	O15111	IKKA_HUMAN	CHUK	Inhibitor of nuclear factor kappa-B kinase subunit alpha	54882.4	56321.8	48130.1	57640	55741	46888.9	67587.9	54841.7	45336.8	49462.8	39122.7	38999.4
O15118	O15118	NPC1_HUMAN	NPC1	NPC intracellular cholesterol transporter 1	78160.1	93113	88476.6	72607.3	76355.6	60145.7	100236	105119	72461.7	54745	59091.4	50500.5
O15120	O15120	PLCB_HUMAN	AGPAT2	1-acyl-sn-glycerol-3-phosphate acyltransferase beta	112587	102428	106388	105303	103313	97372	109678	95855.9	100042	92190.6	98220.7	93584.1
O15121	O15121	DEGS1_HUMAN	DEGS1	Sphingolipid delta(4)-desaturase DES1	180427	240366	237614	176885	193249	213600	230125	228508	196357	135575	151999	163600
O15126	O15126	SCAM1_HUMAN	SCAMP1	Secretory carrier-associated membrane protein 1	220896	283776	245706	139152	192874	186620	221358	230106	216499	122780	131204	127600
O15127	O15127	SCAM2_HUMAN	SCAMP2	Secretory carrier-associated membrane protein 2	18454.4	23020.9	21550.1	17853.8	18847.2	18154.1	25072.5	20645.3	18211.2	11511.1	14227.5	11701.8
O15131	O15131	IMA6_HUMAN	KPNA5	Importin subunit alpha-6	5524.37	4642.87	4043.04	6444.26	2629.29	2289.88	9339.27	4529.73	4232.19	3487.58	1725.69	2991.43
O15131;O60684	O60684;O15131	IMA6_HUMAN;IMA7_HUMAN	KPNA5;KPNA6	Importin subunit alpha-6	403960	387927	428570	403154	418527	376131	459646	428972	386759	336025	324530	296892
O15131;O60684;P52294	O60684;P52294;O15131	IMA5_HUMAN;IMA6_HUMAN;IMA7_HUMAN	KPNA1;KPNA5;KPNA6	Importin subunit alpha-6	268139	284414	248507	260853	273544	244162	290322	299023	255713	247519	219499	224475
O15143	O15143	ARC1B_HUMAN	ARPC1B	Actin-related protein 2/3 complex subunit 1B	210907	257751	293249	230735	213673	294050	221840	219272	232464	192178	184450	215576
O15144	O15144	ARPC2_HUMAN	ARPC2	Actin-related protein 2/3 complex subunit 2	53015.5	45989.4	50369.4	51678	41754.8	53212.4	49922.9	42726.4	40256.1	45619	38380.6	37311.8
O15145	O15145	ARPC3_HUMAN	ARPC3	Actin-related protein 2/3 complex subunit 3	55998.2	83221.2	76087.1	56205.7	75142.9	75198.7	78272.3	95765.9	72146.1	43008.9	55769.4	53804
O15146;P35590	O15146;P35590;Q02763	MUSK_HUMAN;TIE1_HUMAN	MUSK;TIE1	Muscle, skeletal receptor tyrosine-protein kinase	31189.6		28644.6	35022.2		31961.2					24762.6	25224.2
O15155	O15155	BET1_HUMAN	BET1	BET1 homolog	15046.6	21735.4	16963.4	21198.9	19307.7	16895.3	24286.2	16119.6	20238.6	13665.4	14353.4	14535.8
O15160	O15160	RPAC1_HUMAN	POLR1C	DNA-directed RNA polymerases I and III subunit RPAC1	174486	182809	194553	181257	179976	170893	242711	213169	201960	161816	152308	151860
O15162	O15162	PLS1_HUMAN	PLSCR1	Phospholipid scramblase 1	9901.41	12265.2	14126.7	8275.48	8463.7	11341.3	14658.5	17156.2	12986.9	3637.45	5939.24	9426.01
O15164	O15164	TIF1A_HUMAN	TRIM24	Transcription intermediary factor 1-alpha	173828	341624	276244	86767.5	115391	101631	122914	171778	107070	19532.6	22371.9	18335.2
O15164;Q92793	Q92793;O15164	CBP_HUMAN;TIF1A_HUMAN	CREBBP;TRIM24	Transcription intermediary factor 1-alpha	14484.3	10246	5443.29	10865.4		4621.03	12000.6
O15164;Q9UPN9	Q9UPN9;O15164	TIF1A_HUMAN;TRI33_HUMAN	TRIM24;TRIM33	Transcription intermediary factor 1-alpha	105257	204457	164695	58770.4	80272.2	66161	100053	127518	82481.4	18952.3	16943	19437
O15169	O15169	AXIN1_HUMAN	AXIN1	Axin-1	42633.4	56341	49610	35147.3	43774.8	35698	45908.6	59095.1	44228.4	30953.3	25495.5	27932.7
O15173	O15173	PGRC2_HUMAN	PGRMC2	Membrane-associated progesterone receptor component 2	75479.9	103574	80893.5	66907.3	74116.4	51439.1	99146.9	115888	82433.2	50874.1	50488	50185.9
O15194	O15194	CTDSL_HUMAN	CTDSPL	CTD small phosphatase-like protein	17184.5	23194.6	25360.7	12429	21561.9	15312.6	23203.7	27545.1	16667.3	10357	13053.2	13349.2
O15205	O15205	UBD_HUMAN	UBD	Ubiquitin D	18214.3	8785.38	11487.8	11921.2	9393.31	11994.7	10636.8	8088.98	7481.65	15378.7	9306.77	12806.4
O15211	O15211	RGL2_HUMAN	RGL2	Ral guanine nucleotide dissociation stimulator-like 2	16568.6	15067.3	12460.2	17261.7	14712	12166.7	23672.8	15656.1	13358.8	11064.7	9401.42	7717.15
O15212	O15212	PFD6_HUMAN	PFDN6	Prefoldin subunit 6	15386.5	17864	17038.7	11551.5	14579.1	14353.1	15752.8	19073.6	20749.3	7176.66	8519.7	9935.57
O15213	O15213	WDR46_HUMAN	WDR46	WD repeat-containing protein 46	112498	140840	104685	99529.1	122227	108803	149034	151416	167312	91868.2	111222	100463
O15226	O15226	NKRF_HUMAN	NKRF	NF-kappa-B-repressing factor	295714	236582	271239	284000	244115	245268	329657	273715	293720	267811	253340	238201
O15228	O15228	GNPAT_HUMAN	GNPAT	Dihydroxyacetone phosphate acyltransferase	45820.3	46964.5	43799.4	39662.8	38632.9	38155.6	57468.4	48499.9	42420.8	34049.5	37221.7	38206.8
O15230	O15230	LAMA5_HUMAN	LAMA5	Laminin subunit alpha-5	4551.11	9304.07	12014.7	5698.6	8150.39	9419.87	7210.14	8829.02	7581.8	4746.93	5971.29	8326.04
O15231	O15231	ZN185_HUMAN	ZNF185	Zinc finger protein 185	55017.9	73394.9	68053	53866.4	58790.7	58908.8	69576.1	58678.2	53386.2	34279	44687.8	46038
O15234	O15234	CASC3_HUMAN	CASC3	Protein CASC3	16587.7	30227.8	25411.4		15545.4	18912.7	19748.2	26933.1	16871.3	8788.04
O15235	O15235	RT12_HUMAN	MRPS12	Small ribosomal subunit protein uS12m	45933.4	19453.3	20647.8	50364	28604.1	34243.7	48862	24167.8	38615.6	61432.1	42095.4	56794.4
O15243	O15243	OBRG_HUMAN	LEPROT	Leptin receptor gene-related protein	194024	195387	175236	169836	168089	152447	222235	193013	160642	134783	148324	127671
O15254	O15254	ACOX3_HUMAN	ACOX3	Peroxisomal acyl-coenzyme A oxidase 3	72024.3	93789.7	83579.2	68740.6	76880.3	74083.2	92894.5	94602.6	72911.3	55090.7	57948.6	57166.6
O15258	O15258	RER1_HUMAN	RER1	Protein RER1	223008	210512	209842	190897	200741	179313	232564	233857	201143	175848	161774	156866
O15259	O15259	NPHP1_HUMAN	NPHP1	Nephrocystin-1	24798.8	21858.1	19605.8	23452.1	26094.4	16929.1	16540.9	17963	18634.7		13936.9	20083.6
O15260	O15260	SURF4_HUMAN	SURF4	Surfeit locus protein 4	444911	437702	353452	430774	412314	363632	490363	430552	378589	399711	340395	347826
O15265	O15265	ATX7_HUMAN	ATXN7	Ataxin-7	5950.91	7672.32	6892.47	6071.84	5294.47	5883.06	13358.9	9043.32	9514.22	4591.22	4398.52	3591.76
O15269	O15269	SPTC1_HUMAN	SPTLC1	Serine palmitoyltransferase 1	234046	268598	232235	211347	251658	197038	285994	283160	229858	191183	186650	177629
O15270	O15270	SPTC2_HUMAN	SPTLC2	Serine palmitoyltransferase 2	141785	145413	168204	129520	135324	135994	150990	159145	149025	108089	107458	111955
O15287	O15287	FANCG_HUMAN	FANCG	Fanconi anemia group G protein	102548	112315	116125	94373.4	89018.8	101931	115204	106316	96522.2	80099.6	74268.1	74918.2
O15294	O15294	OGT1_HUMAN	OGT	UDP-N-acetylglucosamine--peptide N-acetylglucosaminyltransferase 110 kDa subunit	161001	231952	227946	153812	209673	184245	212611	279883	193166	124390	139701	126742
O15297	O15297	PPM1D_HUMAN	PPM1D	Protein phosphatase 1D	11979.2	11624.4	8712.53	6590.08	6361.49	8351.49	10854.1	14638.8	10364.8	5439.29	5472.16	7473.42
O15304	O15304	SIVA_HUMAN	SIVA1	Apoptosis regulatory protein Siva	2243.63	3532.77	1508.16	2986.17		1569.31	5197.1	3040.38		1661.07		2366.69
O15305	O15305	PMM2_HUMAN	PMM2	Phosphomannomutase 2	72160	64159.8	59309.2	61747.3	60303.2	48873	75357	67608.5	58569.8	59340.7	47424	46243
O15305;Q92871	O15305;Q92871	PMM1_HUMAN;PMM2_HUMAN	PMM1;PMM2	Phosphomannomutase 2	40658.9	27644	34891.7	61285.6	31334.2	49436.3	35723.6	15512.5	42127.8	79086.7	63348.9	54491.5
O15315	O15315	RA51B_HUMAN	RAD51B	DNA repair protein RAD51 homolog 2	11477.5	8026.74	8885.41	12960	8762.7	8288.54	14138.1	13286.7	9251.24	9305.02	11142.4	6596.61
O15318	O15318	RPC7_HUMAN	POLR3G	DNA-directed RNA polymerase III subunit RPC7	15150.4			18073.8		15752.4	27313.9	23226.2	30171.3			11224.1
O15321	O15321	TM9S1_HUMAN	TM9SF1	Transmembrane 9 superfamily member 1	93313.3	59615.1	64773.3	90896.5	61439	59764.8	90130.6	56306.6	68541.3	97552.2	72049.2	60783.6
O15327	O15327	INP4B_HUMAN	INPP4B	Inositol polyphosphate 4-phosphatase type II	30429.2	39693	40335.9	28150.2	40660.6	34372.4	38784.3	44240.3	35484.9	24821.6	21478.6	21179.1
O15344	O15344	TRI18_HUMAN	MID1	E3 ubiquitin-protein ligase Midline-1	112939	113952	124151	104553	123094	112258	129041	125457	100353	75296.7	84635.4	73984.2
O15344;Q9UJV3	O15344;Q9UJV3	TRI18_HUMAN;TRIM1_HUMAN	MID1;MID2	E3 ubiquitin-protein ligase Midline-1	12174.8	9831.17	10277.6	11774.7	14478.5	11342.6	19982.5	16810.4	9459.21	11587.5	8914.33	8079.26
O15347	O15347	HMGB3_HUMAN	HMGB3	High mobility group protein B3	23167.4	25191.9	22391.4	17682.7	28969.7	21689.5	56850.7	51444.1	42489.4	17212.1	14049.8	21031.8
O15355	O15355	PPM1G_HUMAN	PPM1G	Protein phosphatase 1G	242689	268191	238585	238361	246131	199252	674321	797497	584657	205169	177321	151509
O15357	O15357	SHIP2_HUMAN	INPPL1	Phosphatidylinositol 3,4,5-trisphosphate 5-phosphatase 2	214620	230830	192396	191161	180518	154810	231320	177753	135128	149181	107893	98924.9
O15357;Q92835	Q92835;O15357	SHIP1_HUMAN;SHIP2_HUMAN	INPP5D;INPPL1	Phosphatidylinositol 3,4,5-trisphosphate 5-phosphatase 2	9641.9	8503.39	5698.58	11145	7631.59	6201.94	9931.11	5820.08	4095.96	5053.47	3215.67	10338
O15360	O15360	FANCA_HUMAN	FANCA	Fanconi anemia group A protein	20496.9	21539	24682.9	23242.5	18976.8	25589.2	24513.7	21600.2	18216.2	18680.8	16739.7	16284.3
O15371	O15371	EIF3D_HUMAN	EIF3D	Eukaryotic translation initiation factor 3 subunit D	876733	934549	937559	897041	888800	897247	1034360	986200	850032	730816	708649	717684
O15372	O15372	EIF3H_HUMAN	EIF3H	Eukaryotic translation initiation factor 3 subunit H	180812	254201	221410	168688	196834	185301	216790	281891	208308	130657	126076	116019
O15379	O15379	HDAC3_HUMAN	HDAC3	Histone deacetylase 3	27569.9	29778.6	31707.2	34272.6	23531.2	28091.4	35051.7	21068.7	26023.7	25018.4	20327	21851.8
O15379;Q13547;Q92769	O15379;Q13547;Q92769	HDAC1_HUMAN;HDAC2_HUMAN;HDAC3_HUMAN	HDAC1;HDAC2;HDAC3	Histone deacetylase 3	187364	132268	125285	229290	122640	102642	377755	194084	192325	248814	155208	133041
O15381	O15381	NVL_HUMAN	NVL	Nuclear valosin-containing protein-like	337950	399432	398287	314311	353350	361394	539999	515590	518918	277585	280668	289252
O15382	O15382	BCAT2_HUMAN	BCAT2	Branched-chain-amino-acid aminotransferase, mitochondrial	7856.33	9186.17	6340.42	5162.36	6680.71	5637.87	10177.7	8979.97	6388.83	4230.13	5239.14	4975.13
O15391	O15391	TYY2_HUMAN	YY2	Transcription factor YY2		13287.5	12206.2		9605.19		26922.1	25511.3	17216.6	6685.37	3649.05	6734.18
O15391;P25490	O15391;P25490	TYY1_HUMAN;TYY2_HUMAN	YY1;YY2	Transcription factor YY2	125234	28300.1		95377.8	18186		238734	41374.1	93409.6	89077.4	25739.3	45412.2
O15392	O15392	BIRC5_HUMAN	BIRC5	Baculoviral IAP repeat-containing protein 5			3499.65	5789.34		7144.26	7017.98	7614.29	3800.24	2774.8	5106.9
O15397	O15397	IPO8_HUMAN	IPO8	Importin-8	103823	123229	121620	109786	115903	120741	145383	139740	112883	94163	86698.5	79261.1
O15397;O95373	O95373;O15397	IPO7_HUMAN;IPO8_HUMAN	IPO7;IPO8	Importin-8	279898	56669.2	76828.3	356657	97099.3	93875.9	1448300	292778	421177	224662	80035.7	85596.7
O15400	O15400	STX7_HUMAN	STX7	Syntaxin-7	15876.8	22170.5	18548.3	15720.7	16605.1	14715.7	18975.6	18447.2	15875.3	10517.9	14369.7	15102.8
O15417	O15417	TNC18_HUMAN	TNRC18	Trinucleotide repeat-containing gene 18 protein	44781.6	77710	75405.4	31958.7	41015.9	44842.1	50938.5	66871.5	65386.2	23870.1	30237.6	26899.8
O15427	O15427	MOT4_HUMAN	SLC16A3	Monocarboxylate transporter 4	612623	658127	540496	505998	516093	493435	690160	656067	514979	457744	532829	455134
O15431	O15431	COPT1_HUMAN	SLC31A1	High affinity copper uptake protein 1	21528.3	25718.8	18794.8	12668	18992.8	18687.8	20514.5	21301.2	20553.1	14120.9	18272.1	12827.2
O15438	O15438	MRP3_HUMAN	ABCC3	ATP-binding cassette sub-family C member 3	9110.62	7147.49		6706.94	7423.18		8706.18	8483.81	6188.5	6533.31	8717.08	7422.29
O15438;O15439;P33527	O15439;O15438;P33527	MRP1_HUMAN;MRP3_HUMAN;MRP4_HUMAN	ABCC1;ABCC3;ABCC4	ATP-binding cassette sub-family C member 3	8620.05			7296.19	4799.08	2561.3	15441.3	8099.04	6351.84		3120.3	1600.56
O15438;P33527	O15438;P33527	MRP1_HUMAN;MRP3_HUMAN	ABCC1;ABCC3	ATP-binding cassette sub-family C member 3	96118.3	78013	43534.9	71184.4	65150.4	52394.6	105726	64145	55820.7	66886.2	43477.4	46977.5
O15439	O15439	MRP4_HUMAN	ABCC4	ATP-binding cassette sub-family C member 4	91529.6	97864.4	84977	82285.7	79638.6	69769.4	114468	95927.2	84462.3	70520.9	64920.5	61787.5
O15440	O15440	MRP5_HUMAN	ABCC5	ATP-binding cassette sub-family C member 5	58188.7	56521.1	54815.6	48568.9	48221.3	49429.8	52054.4	45753.6	45522.2	44984.1	48784.2	42539.7
O15446	O15446	RPA34_HUMAN	POLR1G	DNA-directed RNA polymerase I subunit RPA34	43950.8	56878	66241.9	56227.7	60311.4	65818.9	100824	129925	136073	37809.2	44796.9	70988.9
O15455	O15455	TLR3_HUMAN	TLR3	Toll-like receptor 3	7505.72	9264.32	7071.84	6768.61	7520.01	6170.84	7948.38	8776.1	5929.7	4481.81	5005.45	6112.53
O15460	O15460	P4HA2_HUMAN	P4HA2	Prolyl 4-hydroxylase subunit alpha-2	152887	259983	334242	148511	245209	273649	174241	242607	233768	110898	127922	156706
O15484	O15484	CAN5_HUMAN	CAPN5	Calpain-5	155202	134312	106749	135478	119859	102851	178432	130816	117474	107833	106573	104397
O15488	O15488	GLYG2_HUMAN	GYG2	Glycogenin-2	38559.1	17034.4	16347.1	13849.9	17322.8	14544.5	19243.5	18139.7	18913	27880	11946.5	16181.4
O15498	O15498	YKT6_HUMAN	YKT6	Synaptobrevin homolog YKT6	94053.5	90659.7	94235.5	91837	85579.7	80194.8	100325	89103.8	81254.2	68984.5	70529	56796.6
O15504	O15504	NUP42_HUMAN	NUP42	Nucleoporin NUP42	45556.6	59338	44470	36926.7	43434.2	37276.6	49279.2	38259.5	47021	21006.4	29772.9	29555.3
O15511	O15511	ARPC5_HUMAN	ARPC5	Actin-related protein 2/3 complex subunit 5	29917.6	27210	43179.4	43181.5	31651.6	41121.1	29128.1	30313.1	30736.1	26034.5	35871.8	37472.1
O15516	O15516	CLOCK_HUMAN	CLOCK	Circadian locomoter output cycles protein kaput	10952.7	11146.4	10699.7	10872.8	10665	11689.1	13319.5	12651.6	12855.4	7774.57	5756.17	6193.62
O15525	O15525	MAFG_HUMAN	MAFG	Transcription factor MafG							2213.48	2659.54	2708.09		898.489	1576.86
O15525;O60675	O60675;O15525	MAFG_HUMAN;MAFK_HUMAN	MAFG;MAFK	Transcription factor MafG	24264.8	20782.2		22038.2	21715.6		55731.9	50376.9	38510.1	19227.6		15288.7
O15527	O15527	OGG1_HUMAN	OGG1	N-glycosylase/DNA lyase	36794.8	19785	21019	41339.1	24900	21185.4	45354.2	22111.7	24729.4	27452.3	21594.7	19656.9
O15528	O15528	CP27B_HUMAN	CYP27B1	25-hydroxyvitamin D-1 alpha hydroxylase, mitochondrial	13739.4	13692.7	17880	11067.5	16061.4	13416.7	16082.4	15702	12786.6	10304.2	12905	11129
O15530	O15530	PDPK1_HUMAN	PDPK1	3-phosphoinositide-dependent protein kinase 1	186414	199879	172846	176619	178269	162295	229016	207496	176539	145936	133710	119861
O15533	O15533	TPSN_HUMAN	TAPBP	Tapasin	24204.4	25403.5	18968.9	19534.4	26106.4	22334.1	24883.7	31170.2	26129	14092	17356.4	17178.5
O15534	O15534	PER1_HUMAN	PER1	Period circadian protein homolog 1	36358.3	38358.8	25843.5	26142.3	32472.6	39897.7	35038.8	37351.1	31882	29773.7	30122.8	31097.9
O15541	O15541	R113A_HUMAN	RNF113A	E3 ubiquitin-protein ligase RNF113A	25880.9	35756.3	28957	18657.3	21566.7	17503.5	122684	141830	104874	9855	11341.4	8949.4
O15550	O15550	KDM6A_HUMAN	KDM6A	Lysine-specific demethylase 6A	35746.6	50739.6	42391.4	27122.3	34980.2	30698.7	57334	58545.3	44348.7	17857.9	18017.8	18837.7
O15553	O15553	MEFV_HUMAN	MEFV	Pyrin	12983.3	17794.9	12069	10273.7	11703.8	11442	12908	13560.4	12612.6	9995.19	8302.15	10703.3
O43143	O43143	DHX15_HUMAN	DHX15	ATP-dependent RNA helicase DHX15	374973	474084	474414	343071	390054	426034	578873	629387	641820	282609	409537	490418
O43143;O60231;Q14562	O60231;O43143;Q14562	DHX15_HUMAN;DHX16_HUMAN;DHX8_HUMAN	DHX15;DHX16;DHX8	ATP-dependent RNA helicase DHX15	389103	195577	237316	421060	224329	181406	593974	341188	335324	320080	200785	224563
O43148	O43148	MCES_HUMAN	RNMT	mRNA cap guanine-N7 methyltransferase	118090	132926	116943	99283.5	105233	89611	287351	295958	227309	72468.4	97788.8	81190.2
O43149	O43149	ZZEF1_HUMAN	ZZEF1	Zinc finger ZZ-type and EF-hand domain-containing protein 1	41467.5	45352.3	43788.7	44900.2	41621.7	38801.8	55618.9	47329	41101.6	32217.9	31785.4	30976.6
O43150	O43150	ASAP2_HUMAN	ASAP2	Arf-GAP with SH3 domain, ANK repeat and PH domain-containing protein 2	24067.5	29117.9	23613.2	20208.6	19998.6	22684.5	22340	28472	19933.5	11367.3	15984	17711.5
O43150;Q9ULH1	Q9ULH1;O43150	ASAP1_HUMAN;ASAP2_HUMAN	ASAP1;ASAP2	Arf-GAP with SH3 domain, ANK repeat and PH domain-containing protein 2	84804.2	139607	115465	56005	70645.9	66306.8	65746.5	84952.4	58388.8	23349.9	33265.8	34829.7
O43151	O43151	TET3_HUMAN	TET3	Methylcytosine dioxygenase TET3	11635.4	15176.1	16708.7	9295.52	8635.19	10168.6	15422.4	11950.1	11602.1	6084.44	6349.88
O43156	O43156	TTI1_HUMAN	TTI1	TELO2-interacting protein 1 homolog	49026.3	47434.6	48316.5	43731.3	46573.4	47116.9	61597.6	56519	42272.4	36157.3	29514.5	29487.8
O43159	O43159	RRP8_HUMAN	RRP8	Ribosomal RNA-processing protein 8	211293	222628	218541	212405	209650	198775	287192	254116	284062	176859	179482	181270
O43164	O43164	PJA2_HUMAN	PJA2	E3 ubiquitin-protein ligase Praja-2	3696.37	6839.9	8137.78	3209.97	4270.89	5254.85	5097.35	7026.12	5814.96	2985.18	3118.59	4234.24
O43166	O43166	SI1L1_HUMAN	SIPA1L1	Signal-induced proliferation-associated 1-like protein 1	11939.3	14749.4	10354.4	12372.4	10870	7783.2	9968.26	8049.02	9201.41	7711.13	5684.1	7666.64
O43166;O60292;Q9P2F8	O60292;Q9P2F8;O43166	SI1L1_HUMAN;SI1L2_HUMAN;SI1L3_HUMAN	SIPA1L1;SIPA1L2;SIPA1L3	Signal-induced proliferation-associated 1-like protein 1	132777	197808	137757	113585	133948	103990	99280	103162	79245.5	56693.5	232142	65259
O43166;Q9P2F8	Q9P2F8;O43166	SI1L1_HUMAN;SI1L2_HUMAN	SIPA1L1;SIPA1L2	Signal-induced proliferation-associated 1-like protein 1	3389.84	7011.83	5842.58	5811.97	6124.39	5475.84	4733.49	4917.7	5232.76	4886.81	2882.2	3750.26
O43167	O43167	ZBT24_HUMAN	ZBTB24	Zinc finger and BTB domain-containing protein 24							16802.9	25409.5	16183.9		3998.24
O43169	O43169	CYB5B_HUMAN	CYB5B	Cytochrome b5 type B	35500.7	38051.8	33410.9	30472	32189.9	30658.7	46082	42726.3	42200.6	29852.2	24987.9	24794.9
O43172	O43172	PRP4_HUMAN	PRPF4	U4/U6 small nuclear ribonucleoprotein Prp4	661585	739541	662829	564706	618811	570411	915590	872606	738918	465330	514674	490683
O43175	O43175	SERA_HUMAN	PHGDH	D-3-phosphoglycerate dehydrogenase	1540380	1496520	1467050	1517590	1566290	1356540	1758870	1488850	1347540	1262710	1084470	1113160
O43181	O43181	NDUS4_HUMAN	NDUFS4	NADH dehydrogenase [ubiquinone] iron-sulfur protein 4, mitochondrial	7181.34	9415.67	8635.06	5420.53	9023.01	6600.48	9022.78	8600.46	10333	5776.49	5120.66	6634.21
O43187	O43187	IRAK2_HUMAN	IRAK2	Interleukin-1 receptor-associated kinase-like 2	29892.9	30546.2	25283.9	24764.8	28067.7	25110.6	28950.5	29051	23959.1	21718.6	16475.3	18386
O43189	O43189	PHF1_HUMAN	PHF1	PHD finger protein 1	55223.9	51755.6	46981.1	53441.5	47266.8	45138.4	75511.8	55596.1	57027	49298.3	45717.5	42435.1
O43194	O43194	GPR39_HUMAN	GPR39	G-protein coupled receptor 39	21541.9	20913.2	19776.1	15586.6	18605.8	12761.4	19836.4	21083.5	16722.8	12492.3	13529.8	11739.6
O43237	O43237	DC1L2_HUMAN	DYNC1LI2	Cytoplasmic dynein 1 light intermediate chain 2	244367	295264	267424	239630	273635	248412	316684	285419	259664	206186	181425	184252
O43237;Q9Y6G9	O43237;Q9Y6G9	DC1L1_HUMAN;DC1L2_HUMAN	DYNC1LI1;DYNC1LI2	Cytoplasmic dynein 1 light intermediate chain 2	89986.3	108615	100280	83482.3	91757.4	73513.8	122358	121996	95187.4	45993.2	50777.2	59816.6
O43242	O43242	PSMD3_HUMAN	PSMD3	26S proteasome non-ATPase regulatory subunit 3	2012480	1888780	1811310	2006070	1841090	1665270	2249260	1833430	1709390	1722010	1541010	1413710
O43251	O43251	RFOX2_HUMAN	RBFOX2	RNA binding protein fox-1 homolog 2	80631.3	81786.5	78483.2	64856.6	68264.4	68320.9	84089.8	88249.6	64488.7	53009.2	57487	58860
O43252	O43252	PAPS1_HUMAN	PAPSS1	Bifunctional 3'-phosphoadenosine 5'-phosphosulfate synthase 1	171665	252089	220159	174146	226827	200233	231156	267100	204662	122317	148688	150861
O43252;O95340	O95340;O43252	PAPS1_HUMAN;PAPS2_HUMAN	PAPSS1;PAPSS2	Bifunctional 3'-phosphoadenosine 5'-phosphosulfate synthase 1	115301	142625	130967	99312.4	130380	112456	150707	132072	115627	65423.7	72048.7	70306.6
O43264	O43264	ZW10_HUMAN	ZW10	Centromere/kinetochore protein zw10 homolog	320132	317865	309245	307956	294494	259876	376944	325594	259302	237788	207556	197719
O43286	O43286	B4GT5_HUMAN	B4GALT5	Beta-1,4-galactosyltransferase 5	78525.6	84058.8	86641.8	68460.6	35229.4	72056.4	95787.8	63010	73836.5	46893.3	48874.5	77642
O43290	O43290	SNUT1_HUMAN	SART1	U4/U6.U5 tri-snRNP-associated protein 1	144936	193324	177247	102703	109789	115557	1420340	1830100	1264580	28218.4	27298.4	46738.5
O43292	O43292	GPAA1_HUMAN	GPAA1	Glycosylphosphatidylinositol anchor attachment 1 protein	452161	495829	447089	424190	434650	404759	570318	475254	423804	350298	365717	350550
O43293	O43293	DAPK3_HUMAN	DAPK3	Death-associated protein kinase 3	280779	257193	300059	282213	297527	291708	278578	243008	264418	240056	251565	231118
O43293;Q9UIK4	Q9UIK4;O43293	DAPK2_HUMAN;DAPK3_HUMAN	DAPK2;DAPK3	Death-associated protein kinase 3	30607.4	42852.2	38362.6	27625.7	36320.3	29670.3	39867.6	45550.4	32389.3	20863.8	22327	24523.2
O43294	O43294	TGFI1_HUMAN	TGFB1I1	Transforming growth factor beta-1-induced transcript 1 protein	100970	174223	140274	129865	111876	94228.8	102671	123320	104082		60457.2	93880.3
O43295	O43295	SRGP3_HUMAN	SRGAP3	SLIT-ROBO Rho GTPase-activating protein 3	14696	18731	14744.5	13286.4	14951.8	15372.7	17523.4	21848.7	14158.1	9747.96	11497.4	10745.2
O43295;Q7Z6B7	Q7Z6B7;O43295	SRGP1_HUMAN;SRGP3_HUMAN	SRGAP1;SRGAP3	SLIT-ROBO Rho GTPase-activating protein 3	33219.4	43120.6	43302.9	35735.4	42718.6	33844.3	41395.5	46429.3	35163.2	23317	24780.6	24759.2
O43296	O43296	ZN264_HUMAN	ZNF264	Zinc finger protein 264	4607.71	4321.93			3560.22	2940.31	5175.99	7960.49	5849.88	3204.01
O43298	O43298	ZBT43_HUMAN	ZBTB43	Zinc finger and BTB domain-containing protein 43	2802.99	4222.27	2786.96	3375.69	2854.07	2749.2	5291.41	7026.28	4238.57	1817.12	2101.32
O43299	O43299	AP5Z1_HUMAN	AP5Z1	AP-5 complex subunit zeta-1	21814.4	23036.3	18332.1	24770.3	23313.2	19362.2	32572.6	20689.4	20057.4	17540.5	15881.4	14449.4
O43301	O43301	HS12A_HUMAN	HSPA12A	Heat shock 70 kDa protein 12A	275758	282193	292389	285433	278048	258234	356054	311661	270584	211438	179932	196251
O43301;Q96MM6	O43301;Q96MM6	HS12A_HUMAN;HS12B_HUMAN	HSPA12A;HSPA12B	Heat shock 70 kDa protein 12A	18768.3			19197			34619.7			30466.6		12158.9
O43303	O43303	CP110_HUMAN	CCP110	Centriolar coiled-coil protein of 110 kDa	37222.2	42030.7	38793.6	29857.1	34213.5	32838.9	28107.2	23051.3	21381.9	18898.5	17988.9	16858.7
O43306	O43306	ADCY6_HUMAN	ADCY6	Adenylate cyclase type 6	95803.8	77408.7	70653.1	91479.3	81014.5	69931.7	106475	86649.9	67764.1	72529.7	67051.7	59815.7
O43309	O43309	ZSC12_HUMAN	ZSCAN12	Zinc finger and SCAN domain-containing protein 12			2775.35	2252.11
O43310	O43310	CTIF_HUMAN	CTIF	CBP80/20-dependent translation initiation factor	47324.9	39258	45237.1	52391.6	39770	35531.8	59722.5	43750.5	36220	33913.6	28871.9	27395.8
O43314	O43314	VIP2_HUMAN	PPIP5K2	Inositol hexakisphosphate and diphosphoinositol-pentakisphosphate kinase 2	95636.5	90048	86209.9	99795.9	90682	78357.1	123859	97117.5	84797.3	76722.7	71329.6	67760.4
O43314;Q6PFW1	Q6PFW1;O43314	VIP1_HUMAN;VIP2_HUMAN	PPIP5K1;PPIP5K2	Inositol hexakisphosphate and diphosphoinositol-pentakisphosphate kinase 2	55191.6	53488.5	50823.7	58428.9	52808.6	46203.2	68933.4	52872.6	46948.6	40204.8	34905	33394
O43318	O43318	M3K7_HUMAN	MAP3K7	Mitogen-activated protein kinase kinase kinase 7	62949.3	68520.2	62287.6	61057	66491.1	58380.8	75410.1	64896.9	52362.5	41954.9	39388	38362.1
O43324	O43324	MCA3_HUMAN	EEF1E1	Eukaryotic translation elongation factor 1 epsilon-1	60277.8	56998.4	43914.5	52379.9	59650.5	45297.6	71641.1	64732.9	51350.6	43871.5	44019.5	39922.7
O43353	O43353	RIPK2_HUMAN	RIPK2	Receptor-interacting serine/threonine-protein kinase 2	53568.4	47516.6	49142.9	50021.9	46155.1	49325.5	67027.6	46833.3	44959.2	40891.1	32463.5	29376.7
O43365;P14651;P31249	P14651;O43365;P31249	HXA3_HUMAN;HXB3_HUMAN;HXD3_HUMAN	HOXA3;HOXB3;HOXD3	Homeobox protein Hox-A3							3602.24	3340.12	1252.05
O43374	C9J798;O43374	RASL2_HUMAN	RASA4	Ras GTPase-activating protein 4	48436.2	48193.1	42587.4	42485.6	45998.7	36527	68119.2	53357.1	44486.1	40256.2	37831.6	34806.4
O43379	O43379	WDR62_HUMAN	WDR62	WD repeat-containing protein 62	28389.7	33449.7	31203.6	30074.5	35499.4	30803.9	35336.9	33505.2	26997.1	19985.4	20090.3	19142.9
O43390	O43390	HNRPR_HUMAN	HNRNPR	Heterogeneous nuclear ribonucleoprotein R	343677	422734	188095	249792	338308	222608	399626	484502	231054	243964	301345	184281
O43390;O60506	O60506;O43390	HNRPQ_HUMAN;HNRPR_HUMAN	HNRNPR;SYNCRIP	Heterogeneous nuclear ribonucleoprotein R	906259	917768	618218	731778	868625	663413	1113820	981014	724430	676821	766080	528524
O43395	O43395	PRPF3_HUMAN	PRPF3	U4/U6 small nuclear ribonucleoprotein Prp3	442970	476667	481578	386839	378104	365422	870512	881706	769430	284114	234025	234953
O43396	O43396	TXNL1_HUMAN	TXNL1	Thioredoxin-like protein 1	139284	145040	128170	119637	124251	115448	123548	116824	92181	71570.2	75372.2	65412.8
O43399	O43399	TPD54_HUMAN	TPD52L2	Tumor protein D54	19282.4	20635.7	23541.2	16832	14315.7	15793.3	18782.7	12308.7	16878.1	6880.29	5298.15	7004.9
O43402	O43402	EMC8_HUMAN	EMC8	ER membrane protein complex subunit 8	269334	296307	267769	247785	243958	231200	308714	284285	251107	210501	223508	200918
O43414	O43414	ERI3_HUMAN	ERI3	ERI1 exoribonuclease 3	30281.7	29602.1	35103.2	27172.1	24810.7	28008.9	31593.7	27070.9	35669.2	22185	25944.7	29216.2
O43422	O43422	P52K_HUMAN	THAP12	52 kDa repressor of the inhibitor of the protein kinase	90855.8	105261	89456.5	76948.7	89532.9	79717.6	109712	115443	85297	65509.6	63785.9	65455.1
O43424	O43424	GRID2_HUMAN	GRID2	Glutamate receptor ionotropic, delta-2	10652.8	22010.2	20017.4		18830.4	18292	21149.4	16631.9		12802.1	14900.6
O43426	O43426	SYNJ1_HUMAN	SYNJ1	Synaptojanin-1	63254.8	56428.9	47732.6	53330.2	45844.3	42016.2	61592.6	45353.3	39325.5	41917.7	34609.1	31718.4
O43427	O43427	FIBP_HUMAN	FIBP	Acidic fibroblast growth factor intracellular-binding protein	83335	87536.7	80183	77719.3	77118.9	72771.4	106706	92468.2	79238.7	60435.2	62009.8	60210.7
O43432	O43432	IF4G3_HUMAN	EIF4G3	Eukaryotic translation initiation factor 4 gamma 3	426770	485402	450932	387614	443105	387776	401384	424308	350745	258016	251737	247119
O43432;Q04637	O43432;Q04637	IF4G1_HUMAN;IF4G3_HUMAN	EIF4G1;EIF4G3	Eukaryotic translation initiation factor 4 gamma 3	696861	805376	727324	663659	741503	634830	765073	746000	566306	418001	387547	377381
O43447	O43447	PPIH_HUMAN	PPIH	Peptidyl-prolyl cis-trans isomerase H	47501.5	41546.1	42539.5	38878.5	40115	38333.8	52054.5	39236.8	43474.9	37684.8	34411.1	31932.4
O43462	O43462	MBTP2_HUMAN	MBTPS2	Membrane-bound transcription factor site-2 protease	366021	440386	263834	285809	323900	296203	411406	329694	346580	386020	233532	297912
O43463	O43463	SUV91_HUMAN	SUV39H1	Histone-lysine N-methyltransferase SUV39H1	32158.9	34584.1	32652.2	26993.7	29790.7	33719.2	39067.5	39415.8	35251.3	24517.8	28838.7	23842.1
O43464	O43464;P83110	HTRA2_HUMAN	HTRA2	Serine protease HTRA2, mitochondrial	10033.1	11430.6	8342.86	9073.5	10213	8198.64	13562.6	13960.6	8211.44	7371.58	9433.33	8476.75
O43474	O43474	KLF4_HUMAN	KLF4	Krueppel-like factor 4	3541.35	4681.73	2211.15	2326.61			8484.98	7519.38	4506.21	2377.07
O43474;Q13887	Q99612;Q13351;Q9Y5W3;Q13887;O43474;O75840	KLF4_HUMAN;KLF5_HUMAN	KLF4;KLF5	Krueppel-like factor 4							15494.4
O43482	O43482	MS18B_HUMAN	OIP5	Protein Mis18-beta	10352.3	13830.4	15487.4	8280.19	12380.5	10342.4	14249.9	23290.4	12699.2	6486.78	7078.49	8449
O43488	O43488	ARK72_HUMAN	AKR7A2	Aflatoxin B1 aldehyde reductase member 2	159080	170656	161795	148005	152757	129766	207797	207327	137501	124952	120629	112589
O43491	O43491	E41L2_HUMAN	EPB41L2	Band 4.1-like protein 2	526593	643119	631926	493241	576940	519119	651238	662546	547237	410458	422322	414552
O43491;Q9H4G0	Q9H4G0;O43491;Q9Y2J2	E41L1_HUMAN;E41L2_HUMAN	EPB41L1;EPB41L2	Band 4.1-like protein 2	176129	176232	184827	163501	181696	153101	216485	200595	169948	121368	124167	121959
O43493	O43493	TGON2_HUMAN	TGOLN2	Trans-Golgi network integral membrane protein 2	4518.36	3453.55	3415.6	3942.53	4717.16	4211.49	4551.98	3294.27	3619.83	2362.19	3437.57	2437.3
O43502	O43502	RA51C_HUMAN	RAD51C	DNA repair protein RAD51 homolog 3	37114.6	29527.3	29695.5	33747.6	30596.1	24312.4	54764	36148.8	28164.7	31588.6	23375.4	19891.2
O43524	O43524	FOXO3_HUMAN	FOXO3	Forkhead box protein O3	2897.66	5399.85	3326.5		2875.41		4141.9	5403.33	3231.63	1549.72		1682
O43542	O43542	XRCC3_HUMAN	XRCC3	DNA repair protein XRCC3	36202.6	39580.6	36722.5	39807.3	39836.1	31352.6	48387.6	40120	31274.5	32790.8	27276.8	25283.3
O43543	O43543	XRCC2_HUMAN	XRCC2	DNA repair protein XRCC2	14089.7	4889.81	11558.8	11578.2	14084.3	18491.2	8611.96	7836.01	15451.2		19839.9	12843.1
O43548	O43548	TGM5_HUMAN	TGM5	Protein-glutamine gamma-glutamyltransferase 5	11588.8	6835.03		8180.28	6902.9	7762.49	9392.89		4918.61	11358.7	8113.39	9945.71
O43548;P21980	O43548;P21980	TGM2_HUMAN;TGM5_HUMAN	TGM2;TGM5	Protein-glutamine gamma-glutamyltransferase 5	28563.7	33003.5	41931.5	35208	44660.4	53170.1	31870	47483.3	74302.6	60658.9	52305.3	80311.9
O43572	O43572	AKA10_HUMAN	AKAP10	A-kinase anchor protein 10, mitochondrial	38571.3	36133.7	36551.4	37619.8	38843.9	34348.5	45503.6	35424	32796.7	30952.8	29027.8	27551.7
O43581	O43581	SYT7_HUMAN	SYT7	Synaptotagmin-7	5310.82	5766	6351.75	4334.89	5164.68	3839.57	6252.89	6309.57	4389.73	2754.76	3767.25	2330.19
O43583	O43583	DENR_HUMAN	DENR	Density-regulated protein	18746.5	17369.3	18420.1	16665.6	16886.2	15689.3	25808.7	28367.3	26420.9	15574.8	15966.7	17953.4
O43592	O43592	XPOT_HUMAN	XPOT	Exportin-T	291666	263967	227576	286260	263378	221953	369236	299766	234567	226324	182398	169839
O43598	O43598	DNPH1_HUMAN	DNPH1	2'-deoxynucleoside 5'-phosphate N-hydrolase 1	6123.69	7939.04	9840.02	8338.45	9094.75	9119.32	6615.96	10668.2	12738.9	6302.96	8920.87	10430.6
O43615	O43615	TIM44_HUMAN	TIMM44	Mitochondrial import inner membrane translocase subunit TIM44	426681	435002	366504	391202	400735	326300	523816	455974	375012	336573	329266	297205
O43617	O43617	TPPC3_HUMAN	TRAPPC3	Trafficking protein particle complex subunit 3	29424.7	26835.4	33587.1	32625.3	31333	30288.1	30142	26038.4	29655.1	28883.8	24402	23500.2
O43633	O43633	CHM2A_HUMAN	CHMP2A	Charged multivesicular body protein 2a	29900.9	37270.3	41828.7	28273	37449.7	37161.2	34343.4	40968.8	37967.6	15365.7	23061.8	24158.7
O43638	O43638	FOXS1_HUMAN	FOXS1	Forkhead box protein S1	8071.43	11658.6	9366.92	5998.8	8852.25	11363.6	11207.2	15578	9718.1	7022.95	6373.57	10115
O43639	O43639	NCK2_HUMAN	NCK2	Cytoplasmic protein NCK2	85244.4	72163.3	80940.8	60700.6	56662.9	57693.3	74317.5	53198.2	55569.7	56379.3	44818.4	46798.3
O43639;P16333	P16333;O43639	NCK1_HUMAN;NCK2_HUMAN	NCK1;NCK2	Cytoplasmic protein NCK2	178968	125356	106301	145521	108372	87472.2	203019	121230	78572.9	114926	92206.7	66875.5
O43660	O43660	PLRG1_HUMAN	PLRG1	Pleiotropic regulator 1	27086.2	32363	33313.6	25150.5	28154.7	28901	47059.7	40943.5	35565.3	16150.9	20260.1	19801.6
O43663	O43663	PRC1_HUMAN	PRC1	Protein regulator of cytokinesis 1	13548.6	23920	22509.5	13471.2	16659	16537.9	30414.8	42307.2	29194	10773	12426.5	11199.2
O43665	O43665	RGS10_HUMAN	RGS10	Regulator of G-protein signaling 10	3108.16	5284.92	4561.46	3286.8	4504.61	2073.18	5891.75	6543.71	5098.44		2295.86	3447.54
O43670	O43670	ZN207_HUMAN	ZNF207	BUB3-interacting and GLEBS motif-containing protein ZNF207	47790.8	44756.3	47835.1	40443.8	36451.7	43602.4	59125.2	79744.6	76727.3	27659.9	30010.9	33355.5
O43674	O43674	NDUB5_HUMAN	NDUFB5	NADH dehydrogenase [ubiquinone] 1 beta subcomplex subunit 5, mitochondrial	96011.4	63880	74863.2	92725	69834.6	72358.2	88023.6	52007.7	72386.2	105520	86155.3	82709.7
O43676	O43676	NDUB3_HUMAN	NDUFB3	NADH dehydrogenase [ubiquinone] 1 beta subcomplex subunit 3	11476.9	8941.4	8819.52	9665.89	9463.33	8405.32	13295.5	10179.3	9378.97	6914.72	7605.98	7979.16
O43678	O43678	NDUA2_HUMAN	NDUFA2	NADH dehydrogenase [ubiquinone] 1 alpha subcomplex subunit 2	4990.59	4178.84	6549.69	4791.6	5470.17	5449.04	2287.11	2390.6	4530.88	4066.64	4542.47	5855.69
O43681	O43681	GET3_HUMAN	GET3	ATPase GET3	171260	219581	193653	163592	174504	164443	222302	259549	185778	126797	134946	118384
O43683	O43683	BUB1_HUMAN	BUB1	Mitotic checkpoint serine/threonine-protein kinase BUB1	11738.5	16707.9	21223.9	14501.9	12520.9	16829.8	16759.7	15537.2	12327.8	9788.68	8434.54	12494.5
O43684	O43684	BUB3_HUMAN	BUB3	Mitotic checkpoint protein BUB3	147608	194852	189224	139017	148905	161998	209320	214645	181904	115035	123040	131527
O43707	O43707	ACTN4_HUMAN	ACTN4	Alpha-actinin-4	51646.5	51390.5	64770.6	50924.4	45757	57969.9	63756.3	53637.1	54091.7	44118.2	43537.4	38495.6
O43707;P12814	O43707;P12814	ACTN1_HUMAN;ACTN4_HUMAN	ACTN1;ACTN4	Alpha-actinin-4	168497	256687	257085	184724	225628	228847	229910	249650	228539	150855	172980	154023
O43707;P12814;P35609	O43707;Q08043;P12814;P35609	ACTN1_HUMAN;ACTN2_HUMAN;ACTN4_HUMAN	ACTN1;ACTN2;ACTN4	Alpha-actinin-4	68891.5	101474	104785	83981.5	87428.4	93312.5	102388	109409	86403.1	64189.8	65532.2	61224.6
O43707;Q9H254	O43707;Q9H254	ACTN4_HUMAN;SPTN4_HUMAN	ACTN4;SPTBN4	Alpha-actinin-4	32886.5	4814.49	7625.41	33819.4	5679.01	8431.39	46006.4			27644.9	9432.81
O43708	O43708	MAAI_HUMAN	GSTZ1	Maleylacetoacetate isomerase	32472.5	30084.8	20281.7	24567.6	26586.4	16379.1	33543.7	32219.5	22540	19668.5	20509.1	19054.1
O43709	O43709	BUD23_HUMAN	BUD23	Probable 18S rRNA (guanine-N(7))-methyltransferase	91471.8	86348.1	103752	74561.1	86905.6	82159.1	84323.4	91540.1	89820.2	74329.2	93421.6	104204
O43719	O43719	HTSF1_HUMAN	HTATSF1	HIV Tat-specific factor 1	177824	200005	196629	163170	178531	162329	297117	299664	241396	129315	123231	110003
O43731	O43731	ERD23_HUMAN	KDELR3	ER lumen protein-retaining receptor 3	45657.5	34674.1	25930.7	40132	36105.1	26960.3	51291.5	29339.7	28653.5	28123	27238	20391
O43739	O43739	CYH3_HUMAN	CYTH3	Cytohesin-3	67812.9	100562	98208.2	73463.9	64071.8	78602.5	96640.1	86628	74411.4	47219	38787.5	42495.2
O43739;Q15438;Q99418	Q15438;O43739;Q99418;Q9UIA0	CYH1_HUMAN;CYH2_HUMAN;CYH3_HUMAN	CYTH1;CYTH2;CYTH3	Cytohesin-3	133322	76049.4	94141.8	167108	120805	112663	239754	112742	124714	138006	89673.5	81981.3
O43739;Q99418	O43739;Q99418	CYH2_HUMAN;CYH3_HUMAN	CYTH2;CYTH3	Cytohesin-3	258666	343742	350801	254037	304855	282868	438587	375039	268170	143362	166283	165663
O43741	O43741	AAKB2_HUMAN	PRKAB2	5'-AMP-activated protein kinase subunit beta-2	88867.1	97011.9	88193.1	80566.6	86669.1	75110.5	105958	85714.3	79774.7	57378.3	53741.7	56433.4
O43741;Q9Y478	O43741;Q9Y478	AAKB1_HUMAN;AAKB2_HUMAN	PRKAB1;PRKAB2	5'-AMP-activated protein kinase subunit beta-2	20632.4	4327.62	10272.3	12537.1			32634		10046.1	27824.3	4961.89
O43747	O43747	AP1G1_HUMAN	AP1G1	AP-1 complex subunit gamma-1	319664	284855	225771	302068	238802	214235	359222	288670	220693	249347	186930	173325
O43752	O43752	STX6_HUMAN	STX6	Syntaxin-6	19613.7	30331.5	27087.7	14205.8	15043.4	15402.9	17187.4	16435.8	13704.8	10691.9	15612.7	11109.2
O43760	O43760	SNG2_HUMAN	SYNGR2	Synaptogyrin-2	45639.6	31775.4	30586.2	47533.9	47792.1	41602.1	36976.7	25776.1	44245.2	43237.8	42126.2	35194.8
O43765	O43765	SGTA_HUMAN	SGTA	Small glutamine-rich tetratricopeptide repeat-containing protein alpha	24458.6	21165.2	15743	16317.1	20783.2	15814.9	24630.5	23696.7	20888.3	17533.2	19938.8	12494.4
O43766	O43766	LIAS_HUMAN	LIAS	Lipoyl synthase, mitochondrial	28344.8	30936.9	33948.3	26599.3	26628.8	26472.8	35743	31180.3	32485.5	21643.7	18375.3	18580.8
O43768	O43768;P56211	ENSA_HUMAN	ENSA	Alpha-endosulfine	20206	24709.9	17035.6	14621.1	11926.4	12923.1	55685.7	56999.5	37128.6	1885.65
O43772	O43772	MCAT_HUMAN	SLC25A20	Mitochondrial carnitine/acylcarnitine carrier protein	55738.8	49368.7	38086.7	51929.8	42547.9	33070.4	54343.5	46998.5	43583.3	44990.3	37685.2	36813.7
O43776	O43776	SYNC_HUMAN	NARS1	Asparagine--tRNA ligase, cytoplasmic	78282.3	78619.7	57862.6	65692.5	65695.7	56463.4	101905	89343.2	64094.2	56439.3	79444.1	54717.7
O43790	O43790;CON_O43790	KRT86_HUMAN	KRT86	Keratin, type II cuticular Hb6			13363.7				41741.1		24482.1		16424.2	18502.9
O43790;P78386	P78386;O43790;CON_P78386;CON_O43790	KRT85_HUMAN;KRT86_HUMAN	KRT85;KRT86	Keratin, type II cuticular Hb6	44471.1			17111.2			43026.6
O43790;P78386;Q14533	P78386;A6NCN2;O43790;Q14533;P78385;CON_Q14533;CON_P78385;CON_P78386;CON_O43790;CON_A6NCN2	KRT81_HUMAN;KRT85_HUMAN;KRT86_HUMAN	KRT81;KRT85;KRT86	Keratin, type II cuticular Hb6	193082	142557	138296	194669	137278	151495	182333	128096	126705	152587	112479	98799.1
O43790;Q14533	A6NCN2;O43790;Q14533;P78385;CON_Q14533;CON_P78385;CON_O43790;CON_A6NCN2	KRT81_HUMAN;KRT86_HUMAN	KRT81;KRT86	Keratin, type II cuticular Hb6	250585	290876	254357	251549	231585	215946	334040	273102	186631	182117	156288	125811
O43791	O43791	SPOP_HUMAN	SPOP	Speckle-type POZ protein	10232	9897.2	12145.5	7584.56	8148.13	7837.58	10438.8	11389.8	7411.99	6386.04	6791.04	6294.48
O43795	O43795	MYO1B_HUMAN	MYO1B	Unconventional myosin-Ib	387983	439122	458723	379646	407821	438664	453565	425042	388562	335054	337520	371548
O43795;Q12965	Q12965;O00160;O43795	MYO1B_HUMAN;MYO1E_HUMAN	MYO1B;MYO1E	Unconventional myosin-Ib							23620.2					13202.6
O43805	O43805	SSNA1_HUMAN	SSNA1	Microtubule nucleation factor SSNA1								4238.17
O43808	O43808	PM34_HUMAN	SLC25A17	Peroxisomal membrane protein PMP34	50258.6	44434.1	37757.8	47658.9	43711.2	42400.8	47236.2	53622.7	45439.6	50210.7	44515.8	45637.8
O43809	O43809	CPSF5_HUMAN	NUDT21	Cleavage and polyadenylation specificity factor subunit 5	82840	89909.2	68619.5	62069.8	69689.2	63880	89356.5	106602	75615.1	50534.7	46981	48649.2
O43813	O43813	LANC1_HUMAN	LANCL1	Glutathione S-transferase LANCL1	58142.2	57893.7	48951.7	64761.6	57328	39934.7	78730	61429.1	58808.8	48832.9	55331.8	43575
O43815	O43815	STRN_HUMAN	STRN	Striatin	60565.2	71411.9	56423.8	60945.1	59443.7	55915.1	68094.6	64422.8	49855.3	37047.5	34866.4	34931
O43818	O43818	U3IP2_HUMAN	RRP9	U3 small nucleolar RNA-interacting protein 2	33533.9	32461.5	42380.9	29347.1	28286.1	38714.5	50720.3	59148.4	58826.2	27643.2	33166.9	32809.4
O43819	O43819	SCO2_HUMAN	SCO2	Protein SCO2 homolog, mitochondrial	64589.1	48298.1	65392.8	62798.6	55064.1	57232.9	68336.5	38465.1	55253.5	68343.1	62730.8	62195.7
O43822	O43822	CF410_HUMAN	CFAP410	Cilia- and flagella-associated protein 410	29615.9	31493.7	36819.4	34797.3	31249.7	36294.7	33893	29041	27738.5	26017.6	24538.5	22232.2
O43823	O43823	AKAP8_HUMAN	AKAP8	A-kinase anchor protein 8	83993.4	104041	92436.5	67622.9	67050	63628.8	72130.7	73810.1	54628.1	36788	36639.9	30411.1
O43824	O43824	GTPB6_HUMAN	GTPBP6	Putative GTP-binding protein 6	71560	55444.7	51011.2	64679.6	51371.9	45065.4	79454.4	54408	47605.7	56145	44045.9	43292.3
O43826	O43826	G6PT1_HUMAN	SLC37A4	Glucose-6-phosphate exchanger SLC37A4	63106.5	64206.7	51683	60098.4	60392	47482.2	65230.8	60027.8	56304.5	54067.9	43986.6	48165.3
O43829	O43829	ZBT14_HUMAN	ZBTB14	Zinc finger and BTB domain-containing protein 14		6335.62	6405.09				15095.6	18132.6	17081.3	5154.42		5527
O43837	O43837	IDH3B_HUMAN	IDH3B	Isocitrate dehydrogenase [NAD] subunit beta, mitochondrial	213088	200814	175932	193771	178035	147924	252751	197908	167964	183035	163268	159056
O43847	O43847	NRDC_HUMAN	NRDC	Nardilysin	48428.2	58216.4	63922.1	45043.7	53781.2	55647.2	67022.5	82768.2	62742.1	33821.9	35791.5	35516.9
O43852	O43852	CALU_HUMAN	CALU	Calumenin	63286.4	69129.1	61911.6	63727.5	69788.5	51604.3	81433.2	73028.5	69735.9	59031.3	62658.4	60148.7
O43854	O43854	EDIL3_HUMAN	EDIL3	EGF-like repeat and discoidin I-like domain-containing protein 3	11604.6	11630.5	12461.2	8882.6	7987.26	8336.1	10462.5	7590.65	8032.5	5676.41	8422.33	8558.42
O43861	O43861	ATP9B_HUMAN	ATP9B	Probable phospholipid-transporting ATPase IIB	104884	131701	95544.7	101541	110214	94652.3	160259	127463	100652	84930.2	76795.8	98112.9
O43861;O75110	O43861;O75110	ATP9A_HUMAN;ATP9B_HUMAN	ATP9A;ATP9B	Probable phospholipid-transporting ATPase IIB	25166.4	22075.1	31905.6	21537.6	24439.2	23876.7	31434.3	21673.5	24381.7	18647.5	20515.8	19247.6
O43865	O43865	SAHH2_HUMAN	AHCYL1	S-adenosylhomocysteine hydrolase-like protein 1	230064	268534	272406	239965	255784	232587	270301	285726	270225	171548	197807	207709
O43865;Q96HN2	O43865;Q96HN2	SAHH2_HUMAN;SAHH3_HUMAN	AHCYL1;AHCYL2	S-adenosylhomocysteine hydrolase-like protein 1	443053	475969	435699	452358	413864	411801	592069	487751	460417	340444	334666	355593
O43896	O43896	KIF1C_HUMAN	KIF1C	Kinesin-like protein KIF1C	98733.2	93627.1	78049.9	108711	88259.3	78280.2	115352	101221	79675.4	76374.1	62827.3	60174.7
O43896;O60333	O43896;O60333	KIF1B_HUMAN;KIF1C_HUMAN	KIF1B;KIF1C	Kinesin-like protein KIF1C	17028.5	22000.3	18776.7	18191	18637.3	16291.1	15629.1	17746.2	17402.4	16765.9	14894.4	14172.2
O43896;O60333;Q12756	O43896;Q12756;O60333	KIF1A_HUMAN;KIF1B_HUMAN;KIF1C_HUMAN	KIF1A;KIF1B;KIF1C	Kinesin-like protein KIF1C	69834.5	89099	65387.2	75988.8	79187	60321.8	108372	90501.1	63619	49693.7	43092.8	38701.2
O43896;Q96L93;Q9H1H9;Q9NQT8;Q9P2P6	O43896;Q9NQT8;Q9P2P6;Q96L93;Q9H1H9	KI13A_HUMAN;KI13B_HUMAN;KI16B_HUMAN;KIF1C_HUMAN;STAR9_HUMAN	KIF13A;KIF13B;KIF16B;KIF1C;STARD9	Kinesin-like protein KIF1C		131259	84996.8		107652	81444.8	155322	135851	90506.4		65026	51471.4
O43900	O43900	PRIC3_HUMAN	PRICKLE3	Prickle planar cell polarity protein 3	21626	28785.8	28658	17243.7	17277.2	19059	17317	17692.3	15948.5	13408.3	14299.9	12841.9
O43900;Q7Z3G6;Q96MT3	O43900;Q7Z3G6;Q96MT3	PRIC1_HUMAN;PRIC2_HUMAN;PRIC3_HUMAN	PRICKLE1;PRICKLE2;PRICKLE3	Prickle planar cell polarity protein 3	29497.4	50477.2	52632.7	17589	20156.2	21622.4	17152.5	13953.6	13752.3	12428.5	7076.87	10249.4
O43913	O43913	ORC5_HUMAN	ORC5	Origin recognition complex subunit 5	50398.9	47719.1	45834.3	46108.2	45324.8	45128.4	73140.1	59069.7	54207.2	41516.4	40898.4	38186.6
O43920	O43920	NDUS5_HUMAN	NDUFS5	NADH dehydrogenase [ubiquinone] iron-sulfur protein 5	12736.5	14831.1	13964.6	13570.8	15150.5	12116.8	19492.7	16573.7	15412.3	9719.39	9623.65	9778.53
O43924	O43924	PDE6D_HUMAN	PDE6D	Retinal rod rhodopsin-sensitive cGMP 3',5'-cyclic phosphodiesterase subunit delta	15764	14291.6	13483	18159.4	13789.7	14083.9	20026.5	14280.8	12054.5	12775.4	11825.8	10773.2
O43929	O43929	ORC4_HUMAN	ORC4	Origin recognition complex subunit 4	97204.2	113505	104632	94568.8	95198.6	98248.2	121481	121741	102333	82181.7	83758.8	82728.5
O43933	O43933	PEX1_HUMAN	PEX1	Peroxisomal ATPase PEX1	34470.8	32857.3	30616.9	33717.8	30569.7	26801.8	42805.3	33036.6	30373.2	26923.3	25363.4	22041.8
O60216	O60216	RAD21_HUMAN	RAD21	Double-strand-break repair protein rad21 homolog	162505	225877	206765	158762	206938	162522	219593	234807	191073	142939	144904	150166
O60225;Q7RTT4;Q7RTT5	Q7RTT5;Q7RTT4;O60225	SSX5_HUMAN;SSX7_HUMAN;SSX8_HUMAN	SSX5;SSX7;SSX8P	Protein SSX5	16248.7			8447.18	14729.8		10987.2					8861.57
O60229	O60229	KALRN_HUMAN	KALRN	Kalirin	15803.9	12689.6	27264.1	31012.5	22613.2	17715.4	31800.6	8803.81	24979.9	23219.7	18034.7	14975.6
O60229;O75962	O60229;O75962	KALRN_HUMAN;TRIO_HUMAN	KALRN;TRIO	Kalirin	68486.9	70332.2	92691.9	69780.1	77437.5	75988.1	86358.2	71863.3	76795.8	48049	51816.6	51321.4
O60231	O60231	DHX16_HUMAN	DHX16	Pre-mRNA-splicing factor ATP-dependent RNA helicase DHX16	131317	182050	123566	121241	150080	119311	214404	247682	175643	92991.9	118870	81196.5
O60232	O60232	ZNRD2_HUMAN	ZNRD2	Protein ZNRD2	10263.8	12104.5	12346.1	10912.5	11923.4	10771.1	14945.6	14741.2	11380.6	9544.53	8640.21	10677.8
O60237	O60237	MYPT2_HUMAN	PPP1R12B	Protein phosphatase 1 regulatory subunit 12B	7219.38	5177.34	5929.87	3796.01	7368.1	4533.51	4885.67	5478.56	5615.19	4772.61	2748.56
O60243	O60243;Q8IZP7	H6ST1_HUMAN	HS6ST1	Heparan-sulfate 6-O-sulfotransferase 1	9281.25	12831	13998.5	9040.58	7929.02	12880.9	7146.27	9290.78	8722.98	8813.62		9411.43
O60244	O60244	MED14_HUMAN	MED14	Mediator of RNA polymerase II transcription subunit 14	356045	379455	355074	331517	334601	307267	424921	340347	332363	288555	260467	258255
O60256	O60256	KPRB_HUMAN	PRPSAP2	Phosphoribosyl pyrophosphate synthase-associated protein 2	218126	235726	186165	196693	186370	164388	271008	218788	168188	154105	138977	124540
O60256;Q14558	Q14558;O60256	KPRA_HUMAN;KPRB_HUMAN	PRPSAP1;PRPSAP2	Phosphoribosyl pyrophosphate synthase-associated protein 2	15299.4	34919.6	9296.83	16661.4	29490.6	20723.5	29734	30631.9	18836.6	30712.3	26960.3	25527.3
O60264	O60264	SMCA5_HUMAN	SMARCA5	SWI/SNF-related matrix-associated actin-dependent regulator of chromatin subfamily A member 5	421979	469485	460536	375177	423156	401479	700846	774731	689387	334527	351629	327872
O60264;P28370	O60264;P28370	SMCA1_HUMAN;SMCA5_HUMAN	SMARCA1;SMARCA5	SWI/SNF-related matrix-associated actin-dependent regulator of chromatin subfamily A member 5	718688	687550	623454	706961	676589	612854	1257310	1051910	1047700	610234	546266	546516
O60266	O60266	ADCY3_HUMAN	ADCY3	Adenylate cyclase type 3	6304.38	10649	12161.7	8935.55	8548.9	7881.6	10257.1	9492.72	7903.25	6715.3	8938.08	7494.15
O60268	O60268	K0513_HUMAN	KIAA0513	Uncharacterized protein KIAA0513	16935.7	12663.1	12130	13928.2	12430.1	11932.7	19832.6	12735.8	15179.6	12020.8	9701.36	8691.19
O60271	O60271	JIP4_HUMAN	SPAG9	C-Jun-amino-terminal kinase-interacting protein 4	123048	154403	111905	91241.7	89890.1	81036.5	55751.4	58784.1	39798.6	20338.3	19191.6	17357.1
O60271;Q9UPT6	O60271;Q9UPT6	JIP3_HUMAN;JIP4_HUMAN	MAPK8IP3;SPAG9	C-Jun-amino-terminal kinase-interacting protein 4	118772	161354	120789	95349.3	110824	103088	56594.9	62163.3	56817.7	41828.8	32733.8	31298.1
O60281	O60281	ZN292_HUMAN	ZNF292	Zinc finger protein 292	36307.7	48302.6	42052.2	36878.3	42060.1	39194.6	151645	152809	149872	34279.8	32335.6	28110.2
O60282	O60282	KIF5C_HUMAN	KIF5C	Kinesin heavy chain isoform 5C	6197.4	7781.17	9158.61	6184.73	8757.2	7189.15	8378.28	9629.22	8808.07	4607.42	5366.95	5215.94
O60282;P33176	O60282;P33176;Q12840	KIF5C_HUMAN;KINH_HUMAN	KIF5B;KIF5C	Kinesin heavy chain isoform 5C	269334	325730	265808	285573	321684	237555	348799	353845	257297	182461	184198	171398
O60285	O60285	NUAK1_HUMAN	NUAK1	NUAK family SNF1-like kinase 1	11282.9	10329.8	11423.8	8321.5	10532.4	9122.61	10662	9430.93	10300.8	5416.38	5799.6	6942.88
O60287	O60287	NPA1P_HUMAN	URB1	Nucleolar pre-ribosomal-associated protein 1	110175	118430	112421	104088	101402	104909	159129	145509	142653	91529.2	86908.1	99612.6
O60291	O60291	MGRN1_HUMAN	MGRN1	E3 ubiquitin-protein ligase MGRN1	3932.2		4656.19	1892.34
O60292	O60292	SI1L3_HUMAN	SIPA1L3	Signal-induced proliferation-associated 1-like protein 3	92110.1	109905	112826	73434.4	74957.8	77846.1	57393.5	59102.3	52139.7	41985.9	42451.8	45879.4
O60293	O60293	ZC3H1_HUMAN	ZFC3H1	Zinc finger C3H1 domain-containing protein	59471.1	69015.5	74168.5	58397.2	65063	60703.1	85316.8	88130.2	78480.1	45933	50714.7	46363
O60294	O60294	TYW4_HUMAN	LCMT2	tRNA wybutosine-synthesizing protein 4	46964.8	46291.4	39214.2	50153.3	41690.2	38958.7	69154.3	51622	40321.7	39185.3	32130.4	29598.7
O60296	O60296	TRAK2_HUMAN	TRAK2	Trafficking kinesin-binding protein 2	8815.24	13499.1	9523.04	9045.97	9674.59	7855.57	10839.5	13602.5	7173.93	6813.12	4886.14	5877.57
O60299	O60299	LZTS3_HUMAN	LZTS3	Leucine zipper putative tumor suppressor 3	65837.8	73479.1	52884.3	31793.5	52937.1	35985.4	32499.6		11319	28282.3
O60303	O60303	KATIP_HUMAN	KATNIP	Katanin-interacting protein	31911.6	32308.9	31962.9	23707	23013.8	17980.4	26268.9	22658.5	23921.7	19135.4	16541	21337.1
O60306	O60306	AQR_HUMAN	AQR	RNA helicase aquarius	172723	224303	212183	163790	187018	197590	206644	220326	188513	144699	160544	159224
O60307	O60307	MAST3_HUMAN	MAST3	Microtubule-associated serine/threonine-protein kinase 3	334992	341307	337077	342953	321268	284594	377106	353527	305516	246176	230899	231640
O60307;Q9Y2H9	Q9Y2H9;O60307	MAST1_HUMAN;MAST3_HUMAN	MAST1;MAST3	Microtubule-associated serine/threonine-protein kinase 3	6390.69	6985.87	5226.18	5800.14	7680	4395.55	8213.67	5978.45	6280.78	4961.19	4695.67	5006.18
O60312	O60312	AT10A_HUMAN	ATP10A	Phospholipid-transporting ATPase VA	16668.1	19022.2	16764.8	17352.8	16361.8	13302	15161.1	17662.8			15030	18277.7
O60313	O60313	OPA1_HUMAN	OPA1	Dynamin-like 120 kDa protein, mitochondrial	219840	239521	203335	207777	220283	167550	271826	251561	201900	168693	163698	149512
O60315	O60315	ZEB2_HUMAN	ZEB2	Zinc finger E-box-binding homeobox 2	30217.6	59907.6	59694.7	22695.2	23115.8	32267	81477.4	124523	89673.7	4230.97	3790.42	6109.38
O60318	O60318	GANP_HUMAN	MCM3AP	Germinal-center associated nuclear protein	211998	230044	221157	191673	200521	188239	264714	233616	203861	157847	161526	145026
O60331	O60331	PI51C_HUMAN	PIP5K1C	Phosphatidylinositol 4-phosphate 5-kinase type-1 gamma	22696.1	21297.3	20733.5	23961.5	20076.8	17678.8	27133.3	20210.9	20027.7	21140.9	17528.2	15164.7
O60331;Q99755	Q99755;A2A3N6;O60331	PI51A_HUMAN;PI51C_HUMAN	PIP5K1A;PIP5K1C	Phosphatidylinositol 4-phosphate 5-kinase type-1 gamma	20233.5	25127.2	22785	22003.4	20828.5	25736.9	25116.5	34809	21198.2	40226.3	18050.3	31791.2
O60333	O60333	KIF1B_HUMAN	KIF1B	Kinesin-like protein KIF1B	53431.1	62214.6	63687	54927.3	60863.7	53183.6	64429.9	67629.6	51826.4	41695	41925.9	39757.3
O60333;Q12756	Q12756;O60333	KIF1A_HUMAN;KIF1B_HUMAN	KIF1A;KIF1B	Kinesin-like protein KIF1B	25381	28942.6	20982.3	24155.1	25498	21631.8	32952.3	30261.5	21641	19657.6	16940.5	17807.6
O60336	O60336	MABP1_HUMAN	MAPKBP1	Mitogen-activated protein kinase-binding protein 1	40165.7	43353	41441.3	38088.6	39824.7	39347.8	41712.5	38225.3	34280.6	26505.5	27334.4	27137.9
O60337	O60337	MARH6_HUMAN	MARCHF6	E3 ubiquitin-protein ligase MARCHF6	4649.94	5310.18	7948.33	4273.9	6419.67	5909.02	7900.89	7900.53	4362.09	2324.96	3457.08	4291.04
O60341	O60341	KDM1A_HUMAN	KDM1A	Lysine-specific histone demethylase 1A	141841	218554	212499	130946	169572	184594	200593	218281	174503	120898	127580	139747
O60343	O60343	TBCD4_HUMAN	TBC1D4	TBC1 domain family member 4	98223.6	115732	107825	101004	110196	100559	135547	126560	104864	80703.5	77656	72021.5
O60343;Q86TI0	O60343;Q86TI0	TBCD1_HUMAN;TBCD4_HUMAN	TBC1D1;TBC1D4	TBC1 domain family member 4	30732.3	31736.7	23462.4	34451	26789.4	27078.1	44958.8	49472.7	30714.1	16471.2	9919.21	21929.8
O60347	O60347	TBC12_HUMAN	TBC1D12	TBC1 domain family member 12	152657	185544	153702	148413	172615	145268	180045	169568	135238	127775	119560	115342
O60347;Q9P2M4	Q9P2M4;O60347	TBC12_HUMAN;TBC14_HUMAN	TBC1D12;TBC1D14	TBC1 domain family member 12	39533.2	32472.7	30110.1	39717.7	31587.4	35607.2	23601.6	29044.2	29823.9	26248.6	27554.9	24342.7
O60353	O60353	FZD6_HUMAN	FZD6	Frizzled-6	22593.9	28675.5	36085.7	22509.1	25673.6	29013.8	27208.5	27656	25303.6	15044.4	16905.4	19530.8
O60381	O60381	HBP1_HUMAN	HBP1	HMG box-containing protein 1	10282.2	10618.4	4160.61	4248.58	8003.25	4505.97	9110.89	9890.88	8128.69	5170.94	4737.55
O60427	O60427	FADS1_HUMAN	FADS1	Acyl-CoA (8-3)-desaturase	56112.3	69763.2	92345.7	62037.6	55467	74723.6	69833.5	62414.3	61278.2	46173.9	47448.5	66372.7
O60437	O60437	PEPL_HUMAN	PPL	Periplakin	28248.5	26629.2	24638.4	19845.6	22658.4	19637.7	23471.8	24120	18256.5	13876	18796.6	10951.2
O60443	O60443	GSDME_HUMAN	GSDME	Gasdermin-E	41491.9	41817.7	41134.4	43481.1	38985.5	38215.3	53770	39628.3	45457.8	25936.3	19207.3	20293.4
O60447	O60447	EVI5_HUMAN	EVI5	Ecotropic viral integration site 5 protein homolog	50471.6	47377.8	47197.3	52404.1	50744.9	43671.2	54926.6	45450.8	45014	39795.7	35047	36555.6
O60462	O60462	NRP2_HUMAN	NRP2	Neuropilin-2	14182.4	19384.3	23898.9	10817	14147.5	21321.9	12688.9	21070.1	21645.3	6106.72	11416.2	18283.8
O60476	O60476	MA1A2_HUMAN	MAN1A2	Mannosyl-oligosaccharide 1,2-alpha-mannosidase IB	10182	7856.48	8495.35	9188.48	7665.7	8694.84	11121.3	7893.31	8294.84	7371.79	7742.44	8405.83
O60488	O60488	ACSL4_HUMAN	ACSL4	Long-chain-fatty-acid--CoA ligase 4	591657	617345	605354	545829	553768	513744	662754	611109	545172	411333	472782	459082
O60488;O95573	O95573;O60488	ACSL3_HUMAN;ACSL4_HUMAN	ACSL3;ACSL4	Long-chain-fatty-acid--CoA ligase 4	1489330	719512	805250	960810	738024	720364	1167170	778365	858800	977255	571953	632899
O60493	O60493	SNX3_HUMAN	SNX3	Sorting nexin-3	226391	263953	258554	254085	257090	226509	331316	262345	221095	176223	157228	165061
O60493;Q9UMY4	Q9UMY4;O60493	SNX12_HUMAN;SNX3_HUMAN	SNX12;SNX3	Sorting nexin-3	95161.2	79865.6	65616.6	130933	80159.3	105501	101172	53365.4	104888	136671	117253	116880
O60499	O60499	STX10_HUMAN	STX10	Syntaxin-10	11825.8	16276.7	18866.7	9952.87	14125.1	12990.5	12430.8	11928.6	12712.7	6710.04	9272.37	8822.9
O60502	O60502	OGA_HUMAN	OGA	Protein O-GlcNAcase	292653	336536	303601	290681	283657	278326	364083	356392	265723	243780	194039	196047
O60503	O60503	ADCY9_HUMAN	ADCY9	Adenylate cyclase type 9	10233.3	12592	8590.5	8685.46	8142.87	6895.93	11285.7	12021.6	8028.18	9811.92	8031.18	8878.51
O60504	O60504	VINEX_HUMAN	SORBS3	Vinexin	25451.8	35816.9	37548.6	24781.9	30650.1	29523.4	30272.9	32708.3	26632.3	20279.2	19937.4	20148.6
O60506	O60506	HNRPQ_HUMAN	SYNCRIP	Heterogeneous nuclear ribonucleoprotein Q	246355	302896	209378	226084	251843	196989	369758	392030	292643	184709	190676	164272
O60507	O60507	TPST1_HUMAN	TPST1	Protein-tyrosine sulfotransferase 1	28399.3	34905.2	20013.1	20627.4	24230	19263.5	31068.5	29419.2	23658.7	17323.1	19624.8	16920.1
O60508	O60508	PRP17_HUMAN	CDC40	Pre-mRNA-processing factor 17	60312.7	64506.2	53776.8	53130.7	58871.9	52557	100194	101469	83548.4	46865.8	48546.1	42429
O60512	O60512	B4GT3_HUMAN	B4GALT3	Beta-1,4-galactosyltransferase 3	24070.9	26388.5	32316.7	24079.7	22702.3	30647.7	20699.9	22279.4	25321.5	18849.9	21764.7	27233.6
O60513	O60513	B4GT4_HUMAN	B4GALT4	Beta-1,4-galactosyltransferase 4	20993.8	24257	27601.3	19278.4	21793.5	23259.9	22945.5	20772	20126.7	15758.3	16098	19675.8
O60518	O60518	RNBP6_HUMAN	RANBP6	Ran-binding protein 6	218990	266340	208962	210996	211761	184473	310783	304246	220580	163289	153289	133561
O60524	O60524	NEMF_HUMAN	NEMF	Ribosome quality control complex subunit NEMF	201924	205872	198624	190304	202341	184635	263691	228671	228556	153821	151528	148932
O60547	O60547	GMDS_HUMAN	GMDS	GDP-mannose 4,6 dehydratase	91218.1	143878	192054	93046.5	102595	146394	130619	138144	167942	82265.5	91904.3	129488
O60551	O60551	NMT2_HUMAN	NMT2	Glycylpeptide N-tetradecanoyltransferase 2	66780.6	73585.9	74654.6	58243.1	69345.7	57668.8	69314.4	75870.2	73161	45260.7	49683.9	44092.4
O60551;P30419	P30419;O60551	NMT1_HUMAN;NMT2_HUMAN	NMT1;NMT2	Glycylpeptide N-tetradecanoyltransferase 2	55019	68961.4	55787.4	44805	49186.3	41836	70911.9	88214.1	62766.8	33625.2	29125.5	28180.3
O60563	O60563	CCNT1_HUMAN	CCNT1	Cyclin-T1	159647	147787	154771	130456	135749	128103	190326	180727	167949	117529	113801	111073
O60563;O60583	O60583;O60563	CCNT1_HUMAN;CCNT2_HUMAN	CCNT1;CCNT2	Cyclin-T1	11547.6	11612.8	12808.7	9859.32	12873.1	12102.7	18830.4	15834.3	9538.19	10249.8	12756.3	10106.9
O60566	O60566	BUB1B_HUMAN	BUB1B	Mitotic checkpoint serine/threonine-protein kinase BUB1 beta	70302.7	97941.4	91520.9	70367.6	76369.7	80906.2	80356.9	80771.9	66711.4	47924	48275.1	50170.1
O60568	O60568	PLOD3_HUMAN	PLOD3	Multifunctional procollagen lysine hydroxylase and glycosyltransferase LH3	181503	216832	195279	159342	200143	174562	226185	224745	214095	140348	160565	148445
O60573	O60573	IF4E2_HUMAN	EIF4E2	Eukaryotic translation initiation factor 4E type 2	14811.1	27156.5	21211.7	15724.9	14483.3	12045	15216.5	19966.3	11795	7343.08	4453.53	4819.86
O60583	O60583	CCNT2_HUMAN	CCNT2	Cyclin-T2	22749.2	27081.2	20269.1	20339.6	21222.4	20928.3	34336.7	32585.7	25540.8	18426.3	19704.1	20292.7
O60610	O60610	DIAP1_HUMAN	DIAPH1	Protein diaphanous homolog 1	395050	413437	333612	382298	391386	292057	518444	434461	330999	273435	248750	214709
O60613	O60613	SEP15_HUMAN	SELENOF	Selenoprotein F	140136	173667	133378	106047	125730	105449	163411	168726	131573	82531.5	115425	99993.9
O60645	O60645	EXOC3_HUMAN	EXOC3	Exocyst complex component 3	101230	92829.6	87982	100713	92543	81771.3	114072	83677	88934.3	84554.6	66126.7	66274.1
O60658	O60658	PDE8A_HUMAN	PDE8A	High affinity cAMP-specific and IBMX-insensitive 3',5'-cyclic phosphodiesterase 8A	25567.7	42966.3	29779.5	28986.1	35936.8	30828.2	23033.6	24332.4	26317.6	41838.8	21933.1	27101.3
O60664	O60664	PLIN3_HUMAN	PLIN3	Perilipin-3	72346.4	85287.3	65522.2	55672.7	60219.9	51817.2	95364.9	105644	71698.8	18151.2	20580.7	21051.6
O60669	O60669	MOT2_HUMAN	SLC16A7	Monocarboxylate transporter 2	60385.7	70673.2	45913	52234.4	62912.1	50066.9	74174.5	58986.9	61423.6	57007.7	50015.6	57657
O60671	O60671	RAD1_HUMAN	RAD1	Cell cycle checkpoint protein RAD1	43989.4	46391.1	41142.2	43027.2	43983.7	42387	53617.6	48982.8	46618.1	38386.2	38691.4	33412.6
O60673	O60673	REV3L_HUMAN	REV3L	DNA polymerase zeta catalytic subunit	7168.41	9721.7	10532.5	6702.72	6742.43	8936.87	12379.1	12587.5	11997.6	4965.96	5899.38	5412.2
O60674	O60674	JAK2_HUMAN	JAK2	Tyrosine-protein kinase JAK2	31100.3	43448.4	61036.2	34171.4	43560.7	55950.2	39225.2	40398.5	37812.5	34016.8	34565.6	38152.6
O60674;P23458	P23458;O60674	JAK1_HUMAN;JAK2_HUMAN	JAK1;JAK2	Tyrosine-protein kinase JAK2	75243.3	76461.5	118271	113671	91049.1	138158	60385.7	62383.9	88171.8	128998	111053	112844
O60675	O60675	MAFK_HUMAN	MAFK	Transcription factor MafK	7115.03	7444.76	6438.5	3787.47	4730.57	4176.45	16775	27717.9	18832.3			3064.24
O60678	O60678	ANM3_HUMAN	PRMT3	Protein arginine N-methyltransferase 3	118191	120763	101959	117851	110972	90614.7	160695	138568	100171	89265	65728.1	67288
O60683	O60683	PEX10_HUMAN	PEX10	Peroxisome biogenesis factor 10	7805.53	7970.22	10548.7	8877.66	6887.53	8070.42	10370.9	8144.41	7439.65	6055.04	7381.3	8001.05
O60684	O60684	IMA7_HUMAN	KPNA6	Importin subunit alpha-7	828916	901243	933997	859304	876080	823418	1023730	964700	809312	659085	651430	631160
O60684;P52294	O60684;P52294	IMA5_HUMAN;IMA7_HUMAN	KPNA1;KPNA6	Importin subunit alpha-7	130913	157600	70075.4	122081	155810	115615	165833	156576	129026	138098	115647	107382
O60688	O60688;Q96QA6	YPEL1_HUMAN	YPEL1	Protein yippee-like 1	92292.2	110135	114601	88569.7	123163	109438	147690	123204	104510	80008.4	96208.8	92159.5
O60701	O60701	UGDH_HUMAN	UGDH	UDP-glucose 6-dehydrogenase	638492	644331	594487	655338	633298	535431	763492	620113	569679	503194	425094	417736
O60704	O60704	TPST2_HUMAN	TPST2	Protein-tyrosine sulfotransferase 2	34511.2	43403.3	36961.2	31819.2	36392.5	37111.1	44278.3	39154.2	32387.5	28494.7	26571.9	30566.4
O60716	O60716	CTND1_HUMAN	CTNND1	Catenin delta-1	378323	438325	415706	347789	370563	339997	418631	401400	349581	258026	223678	208789
O60725	O60725	ICMT_HUMAN	ICMT	Protein-S-isoprenylcysteine O-methyltransferase	165512	92858.9	70534.8	155840	66914.8	76456.1	186783	103499	90471.9	113904	67444.6	54725.6
O60729	O60729	CC14B_HUMAN	CDC14B	Dual specificity protein phosphatase CDC14B	15028.8	15687.5	18650	17221.2	14159.2	12477.1	15624.4	11291.8	16421.5	15229.5	10429.7	14017.1
O60749	O60749	SNX2_HUMAN	SNX2	Sorting nexin-2	416380	427583	387226	409107	429779	358902	488593	411019	337317	357305	293308	276564
O60749;Q13596	Q13596;O60749	SNX1_HUMAN;SNX2_HUMAN	SNX1;SNX2	Sorting nexin-2	221795	131609	143372	208512	106118	132701	316569	132681	101305	182558	49625.7	62543.1
O60762	O60762	DPM1_HUMAN	DPM1	Dolichol-phosphate mannosyltransferase subunit 1	902327	784781	765664	830657	765211	732793	1010240	842461	831937	704812	677511	714029
O60763	O60763	USO1_HUMAN	USO1	General vesicular transport factor p115	494038	504826	448018	505109	512906	412592	592908	512586	435323	393930	362461	332332
O60783	O60783	RT14_HUMAN	MRPS14	Small ribosomal subunit protein uS14m	68916.7	56817.1	62727.8	68540.7	63200.9	56808.6	87069.9	57591.8	62737.1	65543	56829.7	56629.5
O60784	O60784	TOM1_HUMAN	TOM1	Target of Myb1 membrane trafficking protein	33846.1	35698.2	26571	32849.4	28306.9	23961.1	38747.9	33888.7	27087	22763.2	20406.1	18576
O60814;P57053;P58876;P62807;Q5QNW6;Q8N257;Q93079;Q99877;Q99879;Q99880	P57053;Q99879;Q16778;Q5QNW6;O60814;P62807;P23527;Q99877;P06899;Q99880;P33778;Q8N257;P58876;Q93079;Q96A08	H2B1C_HUMAN;H2B1D_HUMAN;H2B1H_HUMAN;H2B1K_HUMAN;H2B1L_HUMAN;H2B1M_HUMAN;H2B1N_HUMAN;H2B2F_HUMAN;H2B3B_HUMAN;H2BFS_HUMAN	H2BC10;H2BC12;H2BC12L;H2BC13;H2BC14;H2BC15;H2BC18;H2BC26;H2BC5;H2BC9	Histone H2B type 1-K	4404800	2562050	2261220	4313680	2859670	2786970	5745020	2407430	3632450	6377360	2584490	2516110
O60814;P57053;P58876;P62807;Q5QNW6;Q93079;Q99877;Q99879;Q99880	P57053;Q99879;Q5QNW6;O60814;P62807;Q99877;Q99880;P58876;Q93079	H2B1C_HUMAN;H2B1D_HUMAN;H2B1H_HUMAN;H2B1K_HUMAN;H2B1L_HUMAN;H2B1M_HUMAN;H2B1N_HUMAN;H2B2F_HUMAN;H2BFS_HUMAN	H2BC10;H2BC12;H2BC12L;H2BC13;H2BC14;H2BC15;H2BC18;H2BC5;H2BC9	Histone H2B type 1-K	480824	374861	306687	487404	365935	425516	565455	472370	505391	574933	450998	446458
O60825	O60825	F262_HUMAN	PFKFB2	6-phosphofructo-2-kinase/fructose-2,6-bisphosphatase 2	90246.1	99114.4	81748.4	80334.3	82532.5	64675.8	117335	109436	71769	63811.5	50626.5	43446.7
O60825;Q16875	O60825;Q16875	F262_HUMAN;F263_HUMAN	PFKFB2;PFKFB3	6-phosphofructo-2-kinase/fructose-2,6-bisphosphatase 2	73771.6	98959.2	87098.2	81170.5	75980.2	74869.8	107332	87773.8	72856.3	52697.7	58961.7	51010.1
O60825;Q16875;Q16877	P16118;Q16877;O60825;Q16875	F262_HUMAN;F263_HUMAN;F264_HUMAN	PFKFB2;PFKFB3;PFKFB4	6-phosphofructo-2-kinase/fructose-2,6-bisphosphatase 2	135474	131742	106240	127217	108412	102140	188626	137864	113061	84408.2	80522.5	70641
O60825;Q16877	P16118;Q16877;O60825	F262_HUMAN;F264_HUMAN	PFKFB2;PFKFB4	6-phosphofructo-2-kinase/fructose-2,6-bisphosphatase 2	6456.63	3528.88	3280.86	7780.15	3808.75	3436.75		2953.94	4153.43	8981.09	2580.79	7354.18
O60826	O60826	CCD22_HUMAN	CCDC22	Coiled-coil domain-containing protein 22	102079	120621	94460.5	100504	101717	79279.5	126645	110776	83940.5	71112.1	59317.9	51365.8
O60828	O60828	PQBP1_HUMAN	PQBP1	Polyglutamine-binding protein 1	9449.58	5514.15	5470.76	11063.1	4515.82	5195.43	43875.8	29294	20441.6	4185.86	4406.4	4545.5
O60830	O60830	TI17B_HUMAN	TIMM17B	Mitochondrial import inner membrane translocase subunit Tim17-B	75715.5	93758.5	73746.5	62229.4	78908.7	68059.9	98449.1	94723	95182.9	49427.4	60294.9	59887.3
O60831	O60831	PRAF2_HUMAN	PRAF2	PRA1 family protein 2	429738	435565	402519	410741	388582	305857	574710	440564	419923	317198	305937	275944
O60832	O60832	DKC1_HUMAN	DKC1	H/ACA ribonucleoprotein complex subunit DKC1	120741	121839	157301	138488	127719	180332	553678	717316	673503	105648	145512	198092
O60841	O60841	IF2P_HUMAN	EIF5B	Eukaryotic translation initiation factor 5B	230489	286618	331113	238102	286611	320312	300582	343030	449060	178026	184232	304002
O60869	O60869	EDF1_HUMAN	EDF1	Endothelial differentiation-related factor 1	4723.99	5243.88	3958.87	4810.92	5865.83	6653.43	15789	21344.1	15741.4	3781.46	2834.99	3461.97
O60870	O60870	KIN17_HUMAN	KIN	DNA/RNA-binding protein KIN17	72933.4	86432	76993	72668.1	77975.3	69697.7	123301	126039	101118	56617.3	50572	53260.1
O60879	O60879	DIAP2_HUMAN	DIAPH2	Protein diaphanous homolog 2	103461	106086	92800.1	99117.7	100740	78319.4	128874	115421	88202.1	72525.8	50204.9	51291.6
O60884	O60884	DNJA2_HUMAN	DNAJA2	DnaJ homolog subfamily A member 2	138008	172580	152515	135728	138972	136711	178391	182730	164310	110537	121188	119701
O60885	O60885	BRD4_HUMAN	BRD4	Bromodomain-containing protein 4	98974.3	148187	140312	70165	91925.5	86086.1	610772	855195	571772	25653.3	38014.8	35748.3
O60885;P25440	P25440;O60885	BRD2_HUMAN;BRD4_HUMAN	BRD2;BRD4	Bromodomain-containing protein 4	30776.4	33116.7	31861	22736.5	28944.7	28003.5	118544	175306	148724	15982.4	19340.9	20459
O60885;P25440;Q15059	P25440;Q15059;O60885	BRD2_HUMAN;BRD3_HUMAN;BRD4_HUMAN	BRD2;BRD3;BRD4	Bromodomain-containing protein 4	12522.1	14232.2	12109.3	11071.9	11556	11516.6	43600.3	56583.1	47517	7475.71	9713.16	7416.01
O60885;Q15059	Q15059;O60885	BRD3_HUMAN;BRD4_HUMAN	BRD3;BRD4	Bromodomain-containing protein 4	42042	47194.1	43183.8	30752.6	29114.5	30776.2	220386	262118	170214	13629.3	12227.6	16848.7
O60890	O60890	OPHN1_HUMAN	OPHN1	Oligophrenin-1	36534.6	46883	49480.7	36961	45589.3	44594.4	41169.4	36933.9	34928.2	29669.1	29369	29782
O60907	Q9BQ87;O60907	TBL1X_HUMAN	TBL1X	F-box-like/WD repeat-containing protein TBL1X	12671.9	26078.3	23265.3	10553.8	16543.9	13264.4	14783.1	25873.2	17561.6	5765.69	7758.01	7127.05
O60907;Q9BZK7	Q9BQ87;O60907;Q9BZK7	TBL1R_HUMAN;TBL1X_HUMAN	TBL1X;TBL1XR1	F-box-like/WD repeat-containing protein TBL1X	25297.3	44017.5	39916.5	22848.3	30469.6	29291	25023.5	31113.6	31305.3	17940.3	14185.2	22346
O60909	O60909	B4GT2_HUMAN	B4GALT2	Beta-1,4-galactosyltransferase 2	8493.84	8653.96	8660.79	8691.28	7289.58	7014.25	10033.2	10162.4	7049.44	6483.89	7143	7048.15
O60921	O60921	HUS1_HUMAN	HUS1	Checkpoint protein HUS1	91335.5	99444.3	80816.6	84302.1	90710.1	72171.8	116660	109913	92805.7	72418.4	61840.1	60993.4
O60930	O60930	RNH1_HUMAN	RNASEH1	Ribonuclease H1	18138.3	23450.8	20793.5	22230	17439.2	16064.6	24760	29406.9	18139.9	18424.7	15630.9	14835.2
O60934	O60934	NBN_HUMAN	NBN	Nibrin	175896	197116	185013	167914	170945	146581	253882	230756	199020	129409	128183	119620
O60941	O60941;Q9Y4J8	DTNB_HUMAN	DTNB	Dystrobrevin beta	26117	23443.7	17843.9	22565.9	18363.8	19185.1	26718	20274	19008.5	17087.7	14447.3	16404
O60942	O60942	MCE1_HUMAN	RNGTT	mRNA-capping enzyme	106456	101286	105404	107754	96397.6	99047	132191	100417	90527.2	88344.5	80885.9	80387
O75027	O75027	ABCB7_HUMAN	ABCB7	Iron-sulfur clusters transporter ABCB7, mitochondrial	194028	144723	160351	175933	158314	150387	216631	144188	155521	164123	158278	143586
O75030	O75030	MITF_HUMAN	MITF	Microphthalmia-associated transcription factor	10771.8	11124.1	7192.91	7905.58	4275.31		16463.9	22269	5254.5	6283.83
O75030;P19484	O75030;P19484	MITF_HUMAN;TFEB_HUMAN	MITF;TFEB	Microphthalmia-associated transcription factor			27085.3	20048.4			37042.8	42277.8	40682.2			23711.2
O75037	O75037	KI21B_HUMAN	KIF21B	Kinesin-like protein KIF21B	13257.5	16751.5	14859.1	12484.8	14718.8	16666.2	13924	18165.6	16577.2	14289	6735.66	8609.85
O75037;Q2M1P5;Q7Z4S6	Q7Z4S6;Q2M1P5;Q86VH2;O75037	KI21A_HUMAN;KI21B_HUMAN;KIF7_HUMAN	KIF21A;KIF21B;KIF7	Kinesin-like protein KIF21B	48246.3	50093.2	38835.6	47214.3	45010.8	29950.9	63167.4	58129.6	41464.5	36734.2		24880
O75037;Q7Z4S6	Q7Z4S6;O75037	KI21A_HUMAN;KI21B_HUMAN	KIF21A;KIF21B	Kinesin-like protein KIF21B	9097.25	7072.63	4018.39	10101.3	6330.62	9160.83	10007.4	7379.17	6275.58	8881.78	4667.55	6875.03
O75044	P0DJJ0;O75044;P0DMP2	SRGP2_HUMAN	SRGAP2	SLIT-ROBO Rho GTPase-activating protein 2	56132.5	62166.2	59340.7	54029.6	55811.5	49013.2	66613.4	62196.8	49277.8	36617.7	36772	35734.4
O75044;Q7Z6B7	O75044;Q7Z6B7	SRGP1_HUMAN;SRGP2_HUMAN	SRGAP1;SRGAP2	SLIT-ROBO Rho GTPase-activating protein 2	57214.2	50015.4	57749.8	61921.3	41151.4	42606.3	59643.9	47677.3	46146.9	30335.4	23504.3	26142.5
O75052	O75052	CAPON_HUMAN	NOS1AP	Carboxyl-terminal PDZ ligand of neuronal nitric oxide synthase protein	2997.5	5035.61	2782.9	2667.49	3121.5		2183.45
O75061	O75061	AUXI_HUMAN	DNAJC6	Putative tyrosine-protein phosphatase auxilin	143223	147010	120769	136887	146471	98364.2	179004	124494	103936	91967.9	84798.8	69964.2
O75063	O75063	XYLK_HUMAN	FAM20B	Glycosaminoglycan xylosylkinase	304761	286914	245659	267022	262672	228205	388413	319108	240036	198974	190596	185830
O75064	O75064	DEN4B_HUMAN	DENND4B	DENN domain-containing protein 4B	45528	38269.1	43548.6	47003.9	36865.6	32580	42599	36577.2	36948.2	37345.7	31517.9	25337.8
O75072	O75072	FKTN_HUMAN	FKTN	Ribitol-5-phosphate transferase FKTN	23196.8	26553.3	21412.4	21861	22922.8	22300.9	29517.2	27866.7	22984.6	16597.1	18273.1	19126.1
O75083	O75083	WDR1_HUMAN	WDR1	WD repeat-containing protein 1	271740	298450	295389	292847	271459	269712	339336	276869	247854	226078	238483	209491
O75084	O75084	FZD7_HUMAN	FZD7	Frizzled-7	5623.08	5181.06	3974.1	3984.6	3832.13	2386.02	4078.33	2063.36	4226.61	5748.07	3452.14	7400.33
O75084;Q14332	Q14332;O75084	FZD2_HUMAN;FZD7_HUMAN	FZD2;FZD7	Frizzled-7	21887.5	26804.9	29472.6	18213.8	26340.5	20332.2	28466.4	33088.1	23266.3	11068.2	14713.3	19660.4
O75096	O75096	LRP4_HUMAN	LRP4	Low-density lipoprotein receptor-related protein 4	7805.78	9633.67	10163.1	7074.26	8968.47	7991.73	10114.3	11258.1	9935.21	9934.46	7898.92	9088.31
O75110	O75110	ATP9A_HUMAN	ATP9A	Probable phospholipid-transporting ATPase IIA	17932.8	14561.2	12667.6	15954.2	14855.9	13061.2	17263.7	12673.5	13823.9	9466.43	10703.2	11151.9
O75113	O75113	N4BP1_HUMAN	N4BP1	NEDD4-binding protein 1	40494.9	38575.6	41545.4	41247.7	40017.5	36029.8	51649.3	42260.4	38691.4	27611.5	23304.7	24295.5
O75116	O75116	ROCK2_HUMAN	ROCK2	Rho-associated protein kinase 2	632801	811598	797856	633641	785209	698296	727875	773853	602560	463948	494401	475283
O75116;Q13464	Q13464;O75116	ROCK1_HUMAN;ROCK2_HUMAN	ROCK1;ROCK2	Rho-associated protein kinase 2	120463	148481	143635	125938	144564	125397	149296	146722	107628	87989.6	96807.8	85992.1
O75122	O75122	CLAP2_HUMAN	CLASP2	CLIP-associating protein 2	359626	374723	339237	346662	337200	283483	438060	378370	303337	259054	221068	218330
O75122;Q7Z460	Q7Z460;O75122	CLAP1_HUMAN;CLAP2_HUMAN	CLASP1;CLASP2	CLIP-associating protein 2	40260.6	56968.3	44669.9	32496.6	43804.8	27584.3	62647.4	56505.4	41099.7	25549	25083.8	25345.3
O75123	Q5TYW1;Q4V348;O75123	ZN623_HUMAN	ZNF623	Zinc finger protein 623	3962.15	4299.41	5404.17	3968.91	4027.56	2917.16	6274.24	6283.51	5222.52	3292.85	2263.88	2860.14
O75127	O75127	PTCD1_HUMAN	PTCD1	Pentatricopeptide repeat-containing protein 1, mitochondrial	88108.6	95947.9	85747.2	87854.2	77037.5	77980.2	125851	108534	105349	71306.4	64256.9	69371.4
O75131	O75131	CPNE3_HUMAN	CPNE3	Copine-3	587048	697992	618941	626590	704440	613371	713623	703101	588396	523516	536309	457642
O75131;Q96A23;Q96FN4;Q9UBL6	Q9HCH3;Q96A23;Q96FN4;Q86YQ8;O95741;O75131;Q9UBL6;Q8IYJ1	CPNE2_HUMAN;CPNE3_HUMAN;CPNE4_HUMAN;CPNE7_HUMAN	CPNE2;CPNE3;CPNE4;CPNE7	Copine-3	843443	1106380	792331	804596	922932	765369	1098320	1198310	863235	552492	654644	582261
O75132	O75132	ZBED4_HUMAN	ZBED4	Zinc finger BED domain-containing protein 4	8024.26	9841.36	10785.5	7094.68	9192.52	9437.97	13333	14211.8	14032.6	6891.87	7025.02	7411.69
O75140	O75140	DEPD5_HUMAN	DEPDC5	GATOR1 complex protein DEPDC5	73707	64106.5	58653.2	70721.9	65297.9	58573.4	84245.6	72486.7	63801.9	58025.3	51542	49861.5
O75143	O75143	ATG13_HUMAN	ATG13	Autophagy-related protein 13	80068	96733.9	83617.8	91433.2	77014.3	66558.5	124579	97741	85124	64404.3	55734.5	59352.9
O75145	O75145	LIPA3_HUMAN	PPFIA3	Liprin-alpha-3	52074.1	64157.3	58161.7	50813.9	56514.9	59419.8	65672.6	71594.3	50639	43995.4	34268.6	36873
O75145;O75334;Q13136	Q13136;O75335;O75145;O75334	LIPA1_HUMAN;LIPA2_HUMAN;LIPA3_HUMAN	PPFIA1;PPFIA2;PPFIA3	Liprin-alpha-3	83342.8	98707.7	74798.7	67933.7	85751.4	68612	103418	100698	74604.8	54393.1	61364.2	49418.4
O75145;Q13136	Q13136;O75335;O75145	LIPA1_HUMAN;LIPA3_HUMAN	PPFIA1;PPFIA3	Liprin-alpha-3	114132			159418			36183.7			156820
O75146	O75146	HIP1R_HUMAN	HIP1R	Huntingtin-interacting protein 1-related protein	254964	326002	307308	235688	295597	251463	296881	325669	238699	199945	205509	198189
O75147	O75147	OBSL1_HUMAN	OBSL1	Obscurin-like protein 1	2484.49	3775.87	4060.69	3172.29	1954.21	4725.11	3915.33	2608.95	2414.09	3085.94	3033.8	1855.17
O75150	O75150	BRE1B_HUMAN	RNF40	E3 ubiquitin-protein ligase BRE1B	51120	65075.8	67040.5	51622.9	55872.9	56472.4	60581.5	63925.5	56745.1	44343.5	46676	47306
O75150;Q5VTR2	O75150;Q5VTR2	BRE1A_HUMAN;BRE1B_HUMAN	RNF20;RNF40	E3 ubiquitin-protein ligase BRE1B	118070	218887	164320	91023.3	144525	126905	187466	218311	155150	82817.7	95400.2	90874.9
O75151	O75151	PHF2_HUMAN	PHF2	Lysine-specific demethylase PHF2	9313.33	9678.28	8691	7481.27	8310.36	9453.69	20476.3	14676.2	15771.5	7242.36	8006.25	7586.54
O75151;Q9UPP1	O75151;Q9UPP1	PHF2_HUMAN;PHF8_HUMAN	PHF2;PHF8	Lysine-specific demethylase PHF2	84077.2	26119.2	37845.4	75203.4	37038.8	35778.8	126675	42890.9	35116	63327.8	40179.4	43112.4
O75152	O75152;A0A1B0GTU1;P0DQW0	ZC11A_HUMAN	ZC3H11A	Zinc finger CCCH domain-containing protein 11A	144636	146863	149380	129124	135371	122326	239446	252728	199974	102443	102486	98348.2
O75153	O75153	CLU_HUMAN	CLUH	Clustered mitochondria protein homolog	60847.3	78475.9	81924.4	54367.9	66921.1	63898.9	69390	79548.3	60888.9	43793.2	44507	42588.5
O75155	O75155	CAND2_HUMAN	CAND2	Cullin-associated NEDD8-dissociated protein 2	30901.9	22179	14529.6	31877.4	23183.5	13846.1	49287.6	26634.7	21111.3	23617.6	13982.9	14877.6
O75155;Q86VP6	O75155;Q86VP6	CAND1_HUMAN;CAND2_HUMAN	CAND1;CAND2	Cullin-associated NEDD8-dissociated protein 2	304835	195627	239853	354506	220744	283511	332372	203015	235227	323218	182798	187679
O75157	O75157	T22D2_HUMAN	TSC22D2	TSC22 domain family protein 2	50939.8	54785.5	50263.5	50877	52302.7	45416.1	62201.5	59980.9	48111.3	34740.1	36196.8	37539.2
O75157;Q15714;Q99576;Q9Y3Q8	Q9Y3Q8;Q15714;Q99576;O75157	T22D1_HUMAN;T22D2_HUMAN;T22D3_HUMAN;T22D4_HUMAN	TSC22D1;TSC22D2;TSC22D3;TSC22D4	TSC22 domain family protein 2	24686.9	13182.7	9204.98		15763	17245.1		14998	14830.6	9339.59	8332.08
O75161	O75161	NPHP4_HUMAN	NPHP4	Nephrocystin-4	16437	16815.6	17044.5	13785	13710.3	13798.5	18478.5	15899.6	15162.9	12320.9	10763.9	12473.7
O75164	O75164	KDM4A_HUMAN	KDM4A	Lysine-specific demethylase 4A	32685.7	38824.4	35012.6	36236.4	31684.6	31056.4	48448.4	42533.1	37246.6	30389.1	23158.2	23179.3
O75164;O94953	O94953;O75164	KDM4A_HUMAN;KDM4B_HUMAN	KDM4A;KDM4B	Lysine-specific demethylase 4A	11710.8		4330.64	10433	2439.98		17338.4	3904.24	4217.8	10166.2	3257.9	2993.82
O75165	O75165	DJC13_HUMAN	DNAJC13	DnaJ homolog subfamily C member 13	148843	165674	155294	153727	154241	139462	193069	167545	134954	120415	117588	116229
O75167	O75167	PHAR2_HUMAN	PHACTR2	Phosphatase and actin regulator 2	6473.56	8408.74	9455.3	4966.4	4543.36	5568.01	4689.07	7160.02	3153.6	1078.59
O75170	O75170	PP6R2_HUMAN	PPP6R2	Serine/threonine-protein phosphatase 6 regulatory subunit 2	15840.4	14481.4	11941.6	12518.1	13523.2	10730.4	16698.7	15285.8	12546.2	10569.3	8438.3	8388.99
O75173	O75173	ATS4_HUMAN	ADAMTS4	A disintegrin and metalloproteinase with thrombospondin motifs 4	4718.91	9950.76	12524.9	6352.63	8679.1	14346.4	44011		9383.26		11526.1	9121.65
O75175	O75175	CNOT3_HUMAN	CNOT3	CCR4-NOT transcription complex subunit 3	54887.1	74702	62286.9	56410.8	57154.9	51203.5	67564.8	65089.7	58863.6	43865.4	43820.8	48692
O75179	O75179	ANR17_HUMAN	ANKRD17	Ankyrin repeat domain-containing protein 17	49805.6	64731.9	58385.7	45089.5	42789.5	44919.7	48608.2	50600.4	41531.6	24252.6	24165.3	25747.5
O75179;Q8IWZ3	O75179;Q8IWZ3	ANKH1_HUMAN;ANR17_HUMAN	ANKHD1;ANKRD17	Ankyrin repeat domain-containing protein 17	109040	122580	118096	98158.5	95362.2	94032.9	109766	96109.2	91123.9	56170.2	54031.6	53582.7
O75182	O75182	SIN3B_HUMAN	SIN3B	Paired amphipathic helix protein Sin3b	35957.7	49059.6	50626.9	37304.2	36574.8	45697.1	53900.1	59882.3	53588.5	29504.6	30679.7	33133
O75190	O75190	DNJB6_HUMAN	DNAJB6	DnaJ homolog subfamily B member 6	176513	255999	250405	198602	234326	225258	228558	253932	215622	172439	199765	173244
O75190;P25686	Q8NHS0;P25686;O75190	DNJB2_HUMAN;DNJB6_HUMAN	DNAJB2;DNAJB6	DnaJ homolog subfamily B member 6	395362	416721	563888	425750	490038	578653	376764	333772	520808	428043	507754	590276
O75223	O75223	GGCT_HUMAN	GGCT	Gamma-glutamylcyclotransferase	50268	31053.8	25345	34348.7	40546.3	27286.3	47224.7	33889.4	34240.8	56646.8	41077.5	40722.5
O75251	O75251	NDUS7_HUMAN	NDUFS7	NADH dehydrogenase [ubiquinone] iron-sulfur protein 7, mitochondrial	296491	272410	247467	267562	237766	210477	322715	236229	243285	241055	245621	225140
O75293	O75293	GA45B_HUMAN	GADD45B	Growth arrest and DNA damage-inducible protein GADD45 beta		3360.17	3327.51		1904.77			3726.01				1743.78
O75298	O75298	RTN2_HUMAN	RTN2	Reticulon-2	8110.63	8040.85	8776.24	8919.97	10256.1	6850.37	8653.87	8803.43	6669.51		8464.96	6586.67
O75306	O75306	NDUS2_HUMAN	NDUFS2	NADH dehydrogenase [ubiquinone] iron-sulfur protein 2, mitochondrial	468074	476360	427803	419968	391246	363189	580744	445843	420459	337247	392210	358433
O75312	O75312	ZPR1_HUMAN	ZPR1	Zinc finger protein ZPR1	55337.2	115841	102124	48861.8	85890.2	41784.4	37646.6	62484.1	48301.6	19736.4		43120.3
O75317	O75317	UBP12_HUMAN	USP12	Ubiquitin carboxyl-terminal hydrolase 12	159297	154969	149181	187904	117153	176734	251109	213047	154360	130693	149869	129776
O75317;P62068	O75317;P62068	UBP12_HUMAN;UBP46_HUMAN	USP12;USP46	Ubiquitin carboxyl-terminal hydrolase 12	10436.9	11469.5	11238.8	8954.87	9770.96	10394	12853.8	13366	8685.59	8088.88	9124.09	6971.18
O75319	O75319	DUS11_HUMAN	DUSP11	RNA/RNP complex-1-interacting phosphatase	24746.5	33133.6	30134.4	26880.2	23747.5	27259.2	32642.7	25281.6	25717.4	20339.1	18523.9	22527.5
O75323	O75323	NIPS2_HUMAN	NIPSNAP2	Protein NipSnap homolog 2	258334	194201	247274	232582	188692	195739	260270	192010	211390	215508	183047	211858
O75326	O75326	SEM7A_HUMAN	SEMA7A	Semaphorin-7A	14002.8	19803	23169.8	12995.7	19659.1	23904.1	14594.4	18504.5	19917.4	13149.6	11258.2	14435.8
O75330	O75330	HMMR_HUMAN	HMMR	Hyaluronan mediated motility receptor	27006.5	38173.3	34997.1	26139.1	33096.6	33022.5	32683.6	41753.5	25666.3	17193.9	18450.2	15841.6
O75330;Q9UBD5	O75330;Q9UBD5	HMMR_HUMAN;ORC3_HUMAN	HMMR;ORC3	Hyaluronan mediated motility receptor							40784.2		37335.6	30131.3	44108.9
O75334;Q13136	Q13136;O75335;O75334	LIPA1_HUMAN;LIPA2_HUMAN	PPFIA1;PPFIA2	Liprin-alpha-2	56527.8	65021.6	62080.5	59771.8	60982.3	59681.9	67706.3	51275.6	46499.4	51044.9	38002.3	40533.4
O75340	O75340	PDCD6_HUMAN	PDCD6	Programmed cell death protein 6	911423	799968	795378	938713	809882	741011	1059530	883072	863590	710035	603218	611232
O75342	O75342	LX12B_HUMAN	ALOX12B	Arachidonate 12-lipoxygenase, 12R-type	19291.2	11070.6	8152.63	13680.6	12604	11017.1	12445.7	13067.5	13603.1	22065.4	14318.4	16170
O75348	O75348	VATG1_HUMAN	ATP6V1G1	V-type proton ATPase subunit G 1	24331.2	34620.9	34955.9	31292	29842.7	29141.5	44778.2	50129.8	46266.9	20344.9	24719.6	32736.4
O75351	O75351	VPS4B_HUMAN	VPS4B	Vacuolar protein sorting-associated protein 4B	322158	342028	341287	333009	318089	311772	409296	294218	298266	267958	225149	230563
O75351;Q6PIW4;Q9UN37	Q9UN37;O75351;Q6PIW4	FIGL1_HUMAN;VPS4A_HUMAN;VPS4B_HUMAN	FIGNL1;VPS4A;VPS4B	Vacuolar protein sorting-associated protein 4B	245786	186793	212923	227678	187164	200808	318029	147298	180664	153325	146891	144304
O75351;Q9UN37	Q9UN37;O75351	VPS4A_HUMAN;VPS4B_HUMAN	VPS4A;VPS4B	Vacuolar protein sorting-associated protein 4B	54985.4	53570.3	44131.3	61021.2	46994.8	51901.7	58034	50496.5	53626.6	64214.4	48354.2	55138.4
O75352	O75352	MPU1_HUMAN	MPDU1	Mannose-P-dolichol utilization defect 1 protein	378253	402621	338915	340012	331451	250213	473750	458595	345920	232121	234695	212070
O75354	O75354	ENTP6_HUMAN	ENTPD6	Ectonucleoside triphosphate diphosphohydrolase 6	13409.8	11889.2	14488.5	11140.7	12872.5	13595.3	16453.5	19235.7	23004.2	6161.9	7224.6	8544.1
O75356	O75356	ENTP5_HUMAN	ENTPD5	Nucleoside diphosphate phosphatase ENTPD5	7313.51	5151.01	4419.6	4544.28	4835.76	4283.88	7230.12	5356.15	4207.02	3648.21	3731.36	3697.28
O75362	O75362	ZN217_HUMAN	ZNF217	Zinc finger protein 217	226384	466815	381104	137620	148644	152551	312456	473182	251432	55234.1	53534.1	50809.6
O75363	O75363	BCAS1_HUMAN	BCAS1	Breast carcinoma-amplified sequence 1	33748.6	45788.5	31218.8	16719.1	14414.5	16118.5	26709.5	33905.9	23712.4		9201.2
O75364	O75364	PITX3_HUMAN	PITX3	Pituitary homeobox 3		8913.92	4132.26				24410.4	26156.3	19201.5
O75364;Q99697	P78337;Q99697;O75364	PITX2_HUMAN;PITX3_HUMAN	PITX2;PITX3	Pituitary homeobox 3	10578.8	9758.27	8145.29	7482.04	5859.26	4588.44	75440.9	44001.5	36793.4	5760.17	5415.68	3340.1
O75367	O75367	H2AY_HUMAN	MACROH2A1	Core histone macro-H2A.1	460007	513854	306249	353396	421246	376436	599112	668255	507970	347735	374270	299134
O75367;Q9P0M6	O75367;Q9P0M6	H2AW_HUMAN;H2AY_HUMAN	MACROH2A1;MACROH2A2	Core histone macro-H2A.1	147075	113667	113668	130879	163963	155890	196994	190024	235556	184513	206031	192734
O75369	O75369	FLNB_HUMAN	FLNB	Filamin-B	613424	810086	690490	589148	775621	594870	684056	769332	593980	461886	535786	483951
O75369;P21333	O75369;P21333	FLNA_HUMAN;FLNB_HUMAN	FLNA;FLNB	Filamin-B	229646	290308	228865	178859	195772	186657	164372	213131	133548	95081.4	88725.9	112783
O75369;P21333;Q14315	Q14315;O75369;P21333	FLNA_HUMAN;FLNB_HUMAN;FLNC_HUMAN	FLNA;FLNB;FLNC	Filamin-B	798707	443736	470814	867208	438570	435774	823287	405340	328139	649415	365620	388453
O75369;Q14315	Q14315;O75369	FLNB_HUMAN;FLNC_HUMAN	FLNB;FLNC	Filamin-B	390526	447076	410596	367943	431697	350513	351613	392118	342956	294003	356543	336450
O75376	O75376	NCOR1_HUMAN	NCOR1	Nuclear receptor corepressor 1	116259	198650	170475	87071.9	101139	98393	141846	173428	126416	29177.5	35492.1	26776.9
O75376;Q9Y618	O75376;Q9Y618	NCOR1_HUMAN;NCOR2_HUMAN	NCOR1;NCOR2	Nuclear receptor corepressor 1	39877.5	82003.3	72680.9	35242.7	35269.1	31858.5	38548	53644	45055.5	11857	10299.4	13599.9
O75381	O75381	PEX14_HUMAN	PEX14	Peroxisomal membrane protein PEX14	36509.6	37126.2	28512.9	30369.4	21222.4	19537.9	15675.2	16515.2	10724.9	6028.81		6325.13
O75382	O75382	TRIM3_HUMAN	TRIM3	Tripartite motif-containing protein 3	75691.7	75137.8	62832.6	70593.9	72547.6	62475.9	94486.3	74324.2	64615.1	52016.4	54305.7	46841.1
O75385	O75385	ULK1_HUMAN	ULK1	Serine/threonine-protein kinase ULK1	47400.6	45371.3	44067.5	41258.5	38204.8	42300.9	53323.4	46337.5	35154.1	39247.2	32519.7	26738.6
O75386	O75386	TULP3_HUMAN	TULP3	Tubby-related protein 3	90899.5	110583	98836.1	95067	95538.5	87137.2	128582	107508	95761	71487.1	75238.5	75122.5
O75390	O75390	CISY_HUMAN	CS	Citrate synthase, mitochondrial	109296	108735	118390	104876	106424	101371	120890	100113	115882	102923	111790	94381.6
O75391	O75391	SPAG7_HUMAN	SPAG7	Sperm-associated antigen 7	12614.3	20523.4	15947.1	10985.9	11338.1	10989.6	65681.5	85681.9	56822.1	3496.4
O75394	O75394	RM33_HUMAN	MRPL33	Large ribosomal subunit protein bL33m	106663	91215	99673.9	97232.3	100126	87359.2	136026	107213	110446	95007.4	75409.7	74426.5
O75396	O75396	SC22B_HUMAN	SEC22B	Vesicle-trafficking protein SEC22b	954226	868209	1016590	852150	940527	845001	944103	859138	886200	750652	722005	685609
O75400	O75400	PR40A_HUMAN	PRPF40A	Pre-mRNA-processing factor 40 homolog A	211289	254243	223094	200786	208489	177603	384858	427864	361135	144777	152475	162943
O75400;Q6NWY9	O75400;Q6NWY9	PR40A_HUMAN;PR40B_HUMAN	PRPF40A;PRPF40B	Pre-mRNA-processing factor 40 homolog A	29339.1	34664	22323	27038.3	28742.2	20441.5	58492.2	52904.4	52076.9	18516.8	14772.9	20532.3
O75410	O75410	TACC1_HUMAN	TACC1	Transforming acidic coiled-coil-containing protein 1	61831.3	71993.6	59206.9	47293.5	47266.6	46175	32281.1	40865.9	32101.9	21248.5	7884.53	12572
O75410;O95359	O75410;O95359	TACC1_HUMAN;TACC2_HUMAN	TACC1;TACC2	Transforming acidic coiled-coil-containing protein 1	58162.1	58336.3	67712.2	35914.6	38821.9	43761.8	22574.6	36050.8	25163.2	3720.76	6962.09	4954.41
O75414	O75414	NDK6_HUMAN	NME6	Nucleoside diphosphate kinase 6	28522.5	24156.8	20560.3	20987.4	28074	16411.8	33059.9		22457.6	17613.9	18796.3	17356.5
O75419	O75419	CDC45_HUMAN	CDC45	Cell division control protein 45 homolog	88012.5	98751.5	107578	96138.5	90583.5	101045	107621	94107	82319.7	87831.2	72931.8	71863
O75427	O75427	LRCH4_HUMAN	LRCH4	Leucine-rich repeat and calponin homology domain-containing protein 4	43008.1	48427.4	40957.7	38339.5	42285.9	36989.7	51023	40138.5	40847.3	33313.3	33416.1	30115
O75431	O75431	MTX2_HUMAN	MTX2	Metaxin-2	104929	99224.8	80489.8	86386.3	95445.6	72932.5	113631	96785.2	85229.8	73913.1	70059.8	60268.9
O75436	O75436	VP26A_HUMAN	VPS26A	Vacuolar protein sorting-associated protein 26A	561997	564546	500175	523834	545990	491060	674643	605311	483664	467029	430787	383167
O75436;Q4G0F5	Q4G0F5;O75436	VP26A_HUMAN;VP26B_HUMAN	VPS26A;VPS26B	Vacuolar protein sorting-associated protein 26A	119470	107514	55862	117292	57724.3	64294.7	181321	109815	63498.1	71509.4	60353.6	42295.2
O75438	O75438	NDUB1_HUMAN	NDUFB1	NADH dehydrogenase [ubiquinone] 1 beta subcomplex subunit 1	45835.8	30825.5	35178.4	35170.6	33284.5	29373.8	33689.7	25169.1	31763.4	28546.1	28851.4	25463.1
O75439	O75439	MPPB_HUMAN	PMPCB	Mitochondrial-processing peptidase subunit beta	132126	134039	145215	126374	130598	123757	153782	129085	135209	113095	114622	115803
O75439;P31930	O75439;P31930	MPPB_HUMAN;QCR1_HUMAN	PMPCB;UQCRC1	Mitochondrial-processing peptidase subunit beta	125682	65460.4	88091.2	142037	80615.6	101150	105826	60522.8	104112	210001	153612	166085
O75446	O75446	SAP30_HUMAN	SAP30	Histone deacetylase complex subunit SAP30	69691.9	95723.5	84708	70221.5	79554.1	79095	111878	102729	95984.3	57669	56772.8	64585.4
O75448	O75448	MED24_HUMAN	MED24	Mediator of RNA polymerase II transcription subunit 24	53543.8	56126.4	51771.6	46549.3	51154.1	44651.5	68875.4	61972.2	54760.6	40359	48060.4	44556.8
O75449	O75449	KTNA1_HUMAN	KATNA1	Katanin p60 ATPase-containing subunit A1	53661.7	33085.4	32463.2	55208.6	37166.1	33229.6	61099.4	41008.2	34053	49858.8	33634.5	34651.2
O75449;Q9BW62	Q9BW62;O75449	KATL1_HUMAN;KTNA1_HUMAN	KATNA1;KATNAL1	Katanin p60 ATPase-containing subunit A1	65302.5	38942.4	52590.1	63239.3	50551.6	54397.8	64849.5	43698.9	46069.6	55314.2	48275.9	45048.6
O75460	O75460	ERN1_HUMAN	ERN1	Serine/threonine-protein kinase/endoribonuclease IRE1	49536.3	58712.4	55769.1	47032.7	51063.5	47909.1	66280.2	62594.4	48244.8	38650	41348.4	42947.5
O75461	O75461	E2F6_HUMAN	E2F6	Transcription factor E2F6	8170.78	12739.4	11074.8	7780.15	8261.22	9274.91	28364	36303	23988.4	7053.51	4920.18	8282.05
O75467	Q6AW86;O75467	Z324A_HUMAN	ZNF324	Zinc finger protein 324A	13605.5	11273.5	15508.5	11629.8	14863.1	16749.2	19987.9	15935.9	17362.6	13528.6	14653.2	11942.7
O75475	O75475	PSIP1_HUMAN	PSIP1	PC4 and SFRS1-interacting protein	42754.5	46180.9	44915.9	37268.4	39824.1	43078.8	221279	265025	190644	28869.8	36931	40730.9
O75475;P51858;Q7Z4V5;Q9Y3E1	Q7Z4V5;P51858;Q9Y3E1;O75475	HDGF_HUMAN;HDGR2_HUMAN;HDGR3_HUMAN;PSIP1_HUMAN	HDGF;HDGFL2;HDGFL3;PSIP1	PC4 and SFRS1-interacting protein	105104	49636.4	19138.3	98986	32698.7	21429	411245	266242	88023	76251.2	19589.9	13263.7
O75477	O75477	ERLN1_HUMAN	ERLIN1	Erlin-1	550322	543007	525391	545125	528616	466426	615257	516727	449079	458503	478046	466133
O75477;O94905	O94905;O75477	ERLN1_HUMAN;ERLN2_HUMAN	ERLIN1;ERLIN2	Erlin-1	679362	680268	637556	699506	602211	565167	778588	477905	588218	555848	602648	534241
O75486	O75486	SUPT3_HUMAN	SUPT3H	Transcription initiation protein SPT3 homolog	10510.5	14531.1	14268.3	8949.96	10877.7	8930.43	17899.6	17986	14535.6	5223.25	6102.77	6703.61
O75487	O75487	GPC4_HUMAN	GPC4	Glypican-4	18325.3	30813.9	34546.8	15933.3	27634.9	28055	23993.7	30540.8	28847.4	13294.2	17609.7	20318.8
O75487;Q9Y625	Q9Y625;O75487	GPC4_HUMAN;GPC6_HUMAN	GPC4;GPC6	Glypican-4		19080	23958.2	12788	17923.6	16766.1	12826.6	24394.6	19013.7	6100.01	7755.8	10952
O75489	O75489	NDUS3_HUMAN	NDUFS3	NADH dehydrogenase [ubiquinone] iron-sulfur protein 3, mitochondrial	36284.5	43308.9	47116.2	39366.6	39267.9	35973.1	51965.2	41502.9	45145.3	34485.2	31568.4	37421.9
O75494	O75494	SRS10_HUMAN	SRSF10	Serine/arginine-rich splicing factor 10	405634	321584	368465	377090	284701	359394	596051	467732	659530	413839	319962	344681
O75496	O75496	GEMI_HUMAN	GMNN	Geminin			6192.81		3212.64	4616.61	9792.41	8505.32	10812.5			3693.59
O75503	O75503	CLN5_HUMAN	CLN5	Ceroid-lipofuscinosis neuronal protein 5	13432.8	16845.6	16338.4	14699.7	12562.6	14369.1	18545.8	14043.4	12185.9	12244	10553.9	11724.1
O75521	O75521	ECI2_HUMAN	ECI2	Enoyl-CoA delta isomerase 2	668272	657663	607206	634643	589547	506890	779101	604744	620879	491660	481279	472652
O75528	O75528	TADA3_HUMAN	TADA3	Transcriptional adapter 3	22567.3	18705.1	15782.5	19204.4	17864.2	12255.5	58131.7	59770	39178	12359.4	10760.1	10549.3
O75529	O75529	TAF5L_HUMAN	TAF5L	TAF5-like RNA polymerase II p300/CBP-associated factor-associated factor 65 kDa subunit 5L	136584	137855	131939	123698	120583	111460	188146	178941	144531	111235	93161.8	91337.3
O75530	O75530	EED_HUMAN	EED	Polycomb protein EED	132844	158554	152055	134684	142555	136641	180546	189050	151062	104539	115440	116301
O75533	O75533	SF3B1_HUMAN	SF3B1	Splicing factor 3B subunit 1	1016970	1122260	1028340	890896	927406	830011	1465240	1534940	1235780	653853	616490	574927
O75534	O75534	CSDE1_HUMAN	CSDE1	Cold shock domain-containing protein E1	207099	246218	266514	197554	201524	235720	254349	243823	220355	158964	146184	159002
O75554	O75554	WBP4_HUMAN	WBP4	WW domain-binding protein 4	45935.7	59313.5	47164.3	39464.8	46251.2	64177.4	198831	228852	162607		60544.3
O75558	O75558	STX11_HUMAN	STX11	Syntaxin-11	42405.5	51073.1	47129.8	37942.6	50444.1	39194.5	46044.2	53685.1	38090.1	34346.3	36401.6	32452.5
O75563	O75563	SKAP2_HUMAN	SKAP2	Src kinase-associated phosphoprotein 2	42333.4	39305.7	41459	34212.6	27544.6	34058.7	41407.5	33658.1	28443.7	33283	23837.3	20581.1
O75569	O75569	PRKRA_HUMAN	PRKRA	Interferon-inducible double-stranded RNA-dependent protein kinase activator A	195498	204346	159818	192699	180335	143639	264576	205575	156245	154388	130096	108434
O75570	O75570	RF1M_HUMAN	MTRF1	Peptide chain release factor 1, mitochondrial	16033.3	14330.6	16613.1	14063.7	14319.4	13481.8	16282.5	14899.6	14934.6	12974.9	13481.8	14480.9
O75575	O75575	RPC9_HUMAN	CRCP	DNA-directed RNA polymerase III subunit RPC9	5385.7	8092.24	6584.6				5346.11	13955.1	8521.12
O75581	O75581;O75197	LRP6_HUMAN	LRP6	Low-density lipoprotein receptor-related protein 6	15528	25375.6	22829.7	12567.5	12035.3	15347.5	16189.9	15846.3	13099.1	7207.9	12064.1	12964.2
O75582	O75582	KS6A5_HUMAN	RPS6KA5	Ribosomal protein S6 kinase alpha-5	69274	71213.8	54385.8	65727.9	64825.8	53294.9	99044.4	72905.2	71289.5	60051.1	51758.7	47886.3
O75582;O75676	O75676;O75582	KS6A4_HUMAN;KS6A5_HUMAN	RPS6KA4;RPS6KA5	Ribosomal protein S6 kinase alpha-5	117998	75098.4	74167.7	123103	79710.7	63415	153499	64348.9	63851.6	84599.5	54265.2	61585.9
O75586	O75586	MED6_HUMAN	MED6	Mediator of RNA polymerase II transcription subunit 6	9147.26	13591.9	12232.6	7082.74	7991.75	6882.92	7670.3	9946.39	7243.47	7605.27	8939.72	6295.21
O75592	O75592	MYCB2_HUMAN	MYCBP2	E3 ubiquitin-protein ligase MYCBP2	220216	224277	214902	211451	212836	200977	228851	191767	167522	159792	148493	144255
O75600	O75600	KBL_HUMAN	GCAT	2-amino-3-ketobutyrate coenzyme A ligase, mitochondrial	74851.3	56272.2	68675.1	75272.1	60422.2	63041.6	84255	61888.6	71812.9	54521.4	60660.8	57121.9
O75607	O75607	NPM3_HUMAN	NPM3	Nucleoplasmin-3	67944.9	73880.5	82749.1	64543.1	73417.9	77380.3	428885	597517	436612	56631.8	52995	57333
O75608	O75608	LYPA1_HUMAN	LYPLA1	Acyl-protein thioesterase 1	85466.5	64104.7	66333.1	75834.1	61479.4	45773.2	101232	66598.1	67080.1	72736.7	67414.9	55667.8
O75616	O75616	ERAL1_HUMAN	ERAL1	GTPase Era, mitochondrial	103059	115027	106011	96433.9	104400	89858.3	132589	109182	96103.8	77422	80952.3	78570.8
O75626	O75626	PRDM1_HUMAN	PRDM1	PR domain zinc finger protein 1	13616	18909.8	17385.7	14477.4	14399.4	14185.9	22648.5	29178.6	19271.5	8287.45	11862.3	10462.8
O75628;P55040;P55042	P55042;P55040;O75628	GEM_HUMAN;RAD_HUMAN;REM1_HUMAN	GEM;REM1;RRAD	GTP-binding protein REM 1	15988.2	11036.7	20477.8	20242.8	12894.9	25030.1	17900.2	11869	18325.8	25917	16824.5	21443.4
O75635	O75635	SPB7_HUMAN	SERPINB7	Serpin B7	34041.9	30656.3	26456.7	38177.5	26089.7	27002.3	48483.6	35626.7	35435.4	23825.6	23477.6	19948.2
O75643	O75643	U520_HUMAN	SNRNP200	U5 small nuclear ribonucleoprotein 200 kDa helicase	565063	723886	706943	496561	567440	557876	811078	871008	790493	397092	482716	490036
O75648	O75648	MTU1_HUMAN	TRMU	Mitochondrial tRNA-specific 2-thiouridylase 1	53917.5	46571.6	45763	45978.3	44661.7	36707.9	62026	51888.3	47138.3	36809	37563.6	32275.9
O75663	O75663	TIPRL_HUMAN	TIPRL	TIP41-like protein	609027	635222	538987	624463	589538	519429	763553	661401	499845	488973	456503	389369
O75665	O75665	OFD1_HUMAN	OFD1	Centriole and centriolar satellite protein OFD1	56386.4	79362.7	75982.9	48729.4	57838	54791.1	52061	55124.7	52145.4	18908	31512.5	35107.3
O75674	O75674	TM1L1_HUMAN	TOM1L1	TOM1-like protein 1	114964	98541.9	91497.7	107541	82538.9	82841.1	114020	72374	87918.4	67999.4	62004.9	53492.4
O75676	O75676	KS6A4_HUMAN	RPS6KA4	Ribosomal protein S6 kinase alpha-4	41734.4	54390.6	47208.6	48992.6	50058.4	43251.5	59282.8	56453.5	47046.5	38536.6	35490.5	33328.2
O75683	O75683	SURF6_HUMAN	SURF6	Surfeit locus protein 6	58527.7	35187	52052.6	66452.4	39543	56727.7	390548	290311	259092	90100.3	67644.6	65144.6
O75688	O75688	PPM1B_HUMAN	PPM1B	Protein phosphatase 1B	10927.6	11409.8	7196.1	11153.2	8678.1	6512.14	9510.25	10345	7207.85	5739.25	6583.38
O75688;P35813	O75688;P35813	PPM1A_HUMAN;PPM1B_HUMAN	PPM1A;PPM1B	Protein phosphatase 1B	4466.93	5619.64		3644.25	5283.14	3340.69	5125.22	5616.5	4790.29	2843.08	2971.4	3087.88
O75691	O75691	UTP20_HUMAN	UTP20	Small subunit processome component 20 homolog	181386	170291	162252	164111	149149	137965	239157	198280	191108	138516	133371	131517
O75694	O75694	NU155_HUMAN	NUP155	Nuclear pore complex protein Nup155	427496	436188	424378	386603	382695	360131	496244	422966	389017	337706	335338	332484
O75695	O75695	XRP2_HUMAN	RP2	Protein XRP2	11867.4	12954.4	9829.91	7290.78	8074.01	7584.73	12991.9	14039.5	10914.7	6145.51	7852.58	7726.41
O75716	O75716	STK16_HUMAN	STK16	Serine/threonine-protein kinase 16	26427	34119.5	27271.6	34542.1	28858	24910	37892.8	39770.8	30152.9	27779.3	28031.7	27208.2
O75717	O75717	WDHD1_HUMAN	WDHD1	WD repeat and HMG-box DNA-binding protein 1	82738.1	103904	95560	72610.6	79097.4	72970.7	225252	273977	206624	51279.2	48410.2	44965.3
O75718	O75718	CRTAP_HUMAN	CRTAP	Cartilage-associated protein	435208	499475	464718	411669	456012	402385	499196	504898	402214	351608	354764	334012
O75746	O75746	S2512_HUMAN	SLC25A12	Electrogenic aspartate/glutamate antiporter SLC25A12, mitochondrial	452030	407686	378999	404013	355071	295900	490197	365320	330571	343144	295615	303279
O75746;Q9UJS0	O75746;Q9UJS0	S2512_HUMAN;S2513_HUMAN	SLC25A12;SLC25A13	Electrogenic aspartate/glutamate antiporter SLC25A12, mitochondrial	705755	416275	358406	622013	360248	383279	694224	382571	413798	640076	439410	375920
O75771	O75771	RA51D_HUMAN	RAD51D	DNA repair protein RAD51 homolog 4	14322.8	17905.3	13753.6	10899.9	18120.8	12318.3	18711.8	16751.4	15997.3	11174.4	13958.3	11662.1
O75783	O75783	RHBL1_HUMAN	RHBDL1	Rhomboid-related protein 1	50808.9	48024.2	53508.5	27763.5	33013.5	45399.5	23296.5	25987.5	26178.2	35264.6	29457.4	22560.4
O75787	O75787	RENR_HUMAN	ATP6AP2	Renin receptor	102033	129260	131103	95165.6	98081.5	126557	110290	121504	105228	95495.2	106524	133697
O75792	O75792	RNH2A_HUMAN	RNASEH2A	Ribonuclease H2 subunit A	84077.9	101676	84069.6	81783.5	90457.5	74129.9	121897	114712	86023.3	60709.5	54951	45919.7
O75794	O75794	CD123_HUMAN	CDC123	Cell division cycle protein 123 homolog	60866.4	83433.6	110994	54482.6	80281	103492	86765.8	108561	91615.6	44975.6	58800.4	64705.6
O75807	O75807	PR15A_HUMAN	PPP1R15A	Protein phosphatase 1 regulatory subunit 15A	7972.92	6216.3	3878.65	4557.48	4928.6	3441.56	7457.85	5458.66	4001.3	2812.85	4759.1	3023.61
O75808	O75808	CAN15_HUMAN	CAPN15	Calpain-15	15899	18995.8	19627.8	16132.8	16544.9	17917.3	19615.4	18025.6	18037.8	12479.3	12159	11486.9
O75815	O75815	BCAR3_HUMAN	BCAR3	Breast cancer anti-estrogen resistance protein 3	61721.4	90501.8	112201	61692.2	79850.7	95158.2	67371.9	75934.7	68171	46863.2	52873.3	57648
O75817	O75817	POP7_HUMAN	POP7	Ribonuclease P protein subunit p20	40292.9	57517.1	43291.6	41908.3	46121.3	37793.2	52297	49005.7	37993.3	32854	35987.5	19622.1
O75818	O75818	RPP40_HUMAN	RPP40	Ribonuclease P protein subunit p40	9607.78	11836.3	8408.56	8314.8	8914.33	7783.31	11903.4	12175.3	10765.2	6341.09	8151.88	6164.38
O75820	O75820	ZN189_HUMAN	ZNF189	Zinc finger protein 189	22330.2	7545.67		20308.7			39965.5	40503.8	26009.7			9240.15
O75821	O75821	EIF3G_HUMAN	EIF3G	Eukaryotic translation initiation factor 3 subunit G	680753	807271	724508	654093	755985	668195	924147	922459	748701	502607	534897	474182
O75822	O75822	EIF3J_HUMAN	EIF3J	Eukaryotic translation initiation factor 3 subunit J	73617	76639.5	71589.8	68794.2	70092.4	63269	95445	98205.8	81160.4	52131.7	42872.9	38248.9
O75828	O75828	CBR3_HUMAN	CBR3	Carbonyl reductase [NADPH] 3	98897.7	85416.5	65637.9	92665.8	99800	98496.2	81276.8	91451.9	98475.5	101046	84075	100949
O75828;P16152	P16152;O75828	CBR1_HUMAN;CBR3_HUMAN	CBR1;CBR3	Carbonyl reductase [NADPH] 3	524720	664811	463030	506050	611279	453521	694214	680941	549515	380313	400712	348615
O75832	O75832	PSD10_HUMAN	PSMD10	26S proteasome non-ATPase regulatory subunit 10	70930.5	68436.5	51784.2	66966.1	67548.6	48850.6	108561	78499	54589	63910.1	53769.8	44368.2
O75843	O75843	AP1G2_HUMAN	AP1G2	AP-1 complex subunit gamma-like 2	59373.9	67545.5	73773.3	65660.8	73111.6	66219.2	64326.9	59761.4	61941.3	55835.2	52356.6	51091.9
O75844	O75844	FACE1_HUMAN	ZMPSTE24	CAAX prenyl protease 1 homolog	57323.2	62799.4	64080.9	56483	57995.8	55035.3	63721.5	61023.1	62113.6	53140.2	60812.8	54094.5
O75864	O75864	PPR37_HUMAN	PPP1R37	Protein phosphatase 1 regulatory subunit 37	24776.5	24638.3	23161.5	23771.3	23683.8	21347.4	28695.8	25771.6	21324	18121.7	16936.7	15646.4
O75865	O75865	TPC6A_HUMAN	TRAPPC6A	Trafficking protein particle complex subunit 6A	12050.6	13755.4	14698.4	13329.9		7481.57	16571.3	17879	11653.7		8670.2	13480.2
O75874	O75874	IDHC_HUMAN	IDH1	Isocitrate dehydrogenase [NADP] cytoplasmic	97938.9	138054	98533	101146	116662	86384	123880	147746	91823.3	91849.9	147551	94718.6
O75874;P48735	P48735;O75874	IDHC_HUMAN;IDHP_HUMAN	IDH1;IDH2	Isocitrate dehydrogenase [NADP] cytoplasmic	60510.5		16325.9	61192.4			53355.2		22574.4	77530.9	5259
O75879	O75879	GATB_HUMAN	GATB	Glutamyl-tRNA(Gln) amidotransferase subunit B, mitochondrial	60064.1	51345	58467.9	57603.6	55917.7	57684.7	67913.8	51048.6	54760.1	57078.1	49360.9	53142.4
O75881	O75881	CP7B1_HUMAN	CYP7B1	Cytochrome P450 7B1	138260	140838	143254	138368	114401	107695	166659	153307	129727	72660.7	100689	98136.9
O75884	O75884	RBBP9_HUMAN	RBBP9	Serine hydrolase RBBP9	57039.4	55815.2	45478.3	59570.3	52576.3	41915.9	79069.5	69891.6	45617.9	42031.4	30074.7	28264.9
O75886	O75886	STAM2_HUMAN	STAM2	Signal transducing adapter molecule 2	21040.7	23123.9	20767.3	19120.7	19969.9	18783	21709.1	21524.3	17509.5	14436	13787.4	12069.3
O75886;Q92783	Q92783;O75886	STAM1_HUMAN;STAM2_HUMAN	STAM;STAM2	Signal transducing adapter molecule 2	20005.9	16302.4		20564.6	15505.7							8657.99
O75891	O75891	AL1L1_HUMAN	ALDH1L1	Cytosolic 10-formyltetrahydrofolate dehydrogenase	2873.33	4942.99	2804.91	5783.01	4144.08	3955.75	8874.87	5714.46	3585.09	3309.61	2142.23	2479.29
O75891;Q3SY69	Q3SY69;O75891	AL1L1_HUMAN;AL1L2_HUMAN	ALDH1L1;ALDH1L2	Cytosolic 10-formyltetrahydrofolate dehydrogenase	272985	208031	204735	249310	220950	175000	335748	220980	205534	185762	163877	154542
O75907	O75907	DGAT1_HUMAN	DGAT1	Diacylglycerol O-acyltransferase 1	74881.6	81076.2	77596.4	76098.8	80783.9	68928.4	79574.9	74510.8	72788.9	66268.4	71856.6	72707.7
O75909	O75909	CCNK_HUMAN	CCNK	Cyclin-K	84898.9	99898.8	84632.9	76438.7	84504.5	74968.7	102484	104241	75459.7	54003	53843.1	60462.4
O75911	O75911	DHRS3_HUMAN	DHRS3	Short-chain dehydrogenase/reductase 3	12035.9	11977	15957.4	11226.2	12115.6	12580.6	12030.2	11659.8	12990.5	9997.73	8420.48	11223.5
O75915	O75915	PRAF3_HUMAN	ARL6IP5	PRA1 family protein 3	201777	232631	195479	196084	195097	177990	224427	202430	166837	150313	144510	135430
O75923	O75923	DYSF_HUMAN	DYSF	Dysferlin	325298	359710	361881	274193	307219	289584	369205	354436	335190	218053	265866	282404
O75923;Q9NZM1	Q9NZM1;O75923	DYSF_HUMAN;MYOF_HUMAN	DYSF;MYOF	Dysferlin	281395	382822	283958	204686	184189	218899	327965	321127	256090	169843	194582	230453
O75925	O75925	PIAS1_HUMAN	PIAS1	E3 SUMO-protein ligase PIAS1	14863	24864.5	17678.5	15519	20876	17303.2	30924.7	33566.3	29532	9594.47	14070.5	14533.9
O75925;O75928	O75925;O75928	PIAS1_HUMAN;PIAS2_HUMAN	PIAS1;PIAS2	E3 SUMO-protein ligase PIAS1	87514.3	120425	104277	77123.5	94478.1	70620.1	181549	190906	138252	52848.5	67085.6	63061.6
O75928	O75928	PIAS2_HUMAN	PIAS2	E3 SUMO-protein ligase PIAS2	21789.1	24476.1	17425.7	20529.5	18117.6	16234	38705.6	33807.5	25250.3	15124.4	11992.5	15815.2
O75928;Q9Y6X2	Q9Y6X2;O75928	PIAS2_HUMAN;PIAS3_HUMAN	PIAS2;PIAS3	E3 SUMO-protein ligase PIAS2	27458.3	11841.4	13449.9	21977.1	17796.5	12701.1	31424.8	29244	17879.9	15920	7139.61	5966.73
O75934	O75934	SPF27_HUMAN	BCAS2	Pre-mRNA-splicing factor SPF27	7624.42	10490.7	11570	7358.37	9129.49	9747.85	17432.2	16521.8	14605	5007.17	6255.31	8386.12
O75935	O75935	DCTN3_HUMAN	DCTN3	Dynactin subunit 3	9232.66	10034.3	9838.86	11917.6	12840.3	9070.94	9458.92	11675.6	7512.25	7674.69	6846.27	7239.73
O75937	O75937	DNJC8_HUMAN	DNAJC8	DnaJ homolog subfamily C member 8	5152.9	7786.16	6343.11	8739.76	9678.63	6708.86	15939.3	19742.7	17608.8	8336.09		4235.99
O75940	O75940	SPF30_HUMAN	SMNDC1	Survival of motor neuron-related-splicing factor 30	29232.6	35729	28961.8	24907.9	29969.4	25168.9	118650	139883	107000	21067.4	28980.5	24180
O75943	O75943	RAD17_HUMAN	RAD17	Cell cycle checkpoint protein RAD17	11929.7	13866.6	13552.9	12494	12858.2	13923	15726.3	15233.1	14104.8	10217.1	8620.12	10332.3
O75947	O75947	ATP5H_HUMAN	ATP5PD	ATP synthase subunit d, mitochondrial	50401	49552.3	43477.6	42720.4	42030.2	37199.1	64777.2	53773.4	58453.5	39857.4	42975.1	41774.8
O75953	O75953	DNJB5_HUMAN	DNAJB5	DnaJ homolog subfamily B member 5	7126.55	10898.3	7882.64	8578.63	8964.26	8367.26	11803.2	9059.15	9091.07	8373.49	7960.06	7240.65
O75955	O75955	FLOT1_HUMAN	FLOT1	Flotillin-1	391652	360956	322215	380186	410352	339076	398604	523746	293441	313472	307227	247089
O75962	O75962	TRIO_HUMAN	TRIO	Triple functional domain protein	139855	168460	174777	133303	147985	147307	181512	165223	139051	95724.4	91107.8	97810.9
O75964	O75964	ATP5L_HUMAN	ATP5MG	ATP synthase subunit g, mitochondrial	1462850	1561450	1436500	1362790	1345660	1191530	1884190	1513440	1438880	1074670	1018170	1044680
O75970	O75970	MPDZ_HUMAN	MPDZ	Multiple PDZ domain protein	91168.1	114865	93886.8	87608.3	95806.8	83911.6	110189	106406	83580	59124.1	62558.1	56828.8
O75970;Q8NI35	O75970;Q8NI35	INADL_HUMAN;MPDZ_HUMAN	MPDZ;PATJ	Multiple PDZ domain protein	7366.16	3154.54	8580.49	5838.57	7180.84	7888.77	2181.26	3376.4	5455.31	5039.41	4905.43	5843.95
O75973	O75973	C1QRF_HUMAN	C1QL1	C1q-related factor		13694.8	12262.7	8841.35	10312.5	6944.35	14200.3				10396.4	8261.91
O75976	O75976	CBPD_HUMAN	CPD	Carboxypeptidase D	47576.5	45762.6	39361.5	41709.9	42069.4	31996.7	56704.8	48412	43426.8	33331.3	29523.9	26416.6
O76003	O76003	GLRX3_HUMAN	GLRX3	Glutaredoxin-3	171839	175732	168042	175440	191010	159485	216101	189044	183643	140337	148111	130885
O76009;O76011;O76013;Q14525;Q14532;Q15323	O76015;Q14525;O76011;A0A140TA62;O76009;Q15323;Q14532;Q6A162;O76013;CON_Q6A162;CON_Q15323;CON_Q14532;CON_O76011;CON_O76013;CON_O76015;CON_O76009;CON_Q14525	K1H1_HUMAN;K1H2_HUMAN;KRT34_HUMAN;KRT36_HUMAN;KT33A_HUMAN;KT33B_HUMAN	KRT31;KRT32;KRT33A;KRT33B;KRT34;KRT36	Keratin, type I cuticular Ha3-I	25306.2	8639.17		22725.2	10122.1		24892.8		10081.9	15232.8	8997.6	10736.7
O76009;O76011;Q14525	Q14525;O76011;A0A140TA62;O76009;CON_O76011;CON_O76009;CON_Q14525	KRT34_HUMAN;KT33A_HUMAN;KT33B_HUMAN	KRT33A;KRT33B;KRT34	Keratin, type I cuticular Ha3-I	20261.3		3812.52	6326.63		6586.37	21760.9	4065.03	6881.37	5083.55	4883.1	4331.17
O76009;O76011;Q14525;Q15323	Q14525;O76011;A0A140TA62;O76009;Q15323;CON_Q15323;CON_O76011;CON_O76009;CON_Q14525	K1H1_HUMAN;KRT34_HUMAN;KT33A_HUMAN;KT33B_HUMAN	KRT31;KRT33A;KRT33B;KRT34	Keratin, type I cuticular Ha3-I	33209.5	1564	1293.06	6154.01	2629.09	2032.36	16304.7	1875.06	6094.16	3234	2044.32	2862.72
O76009;Q14525	Q14525;O76009;CON_O76009;CON_Q14525	KT33A_HUMAN;KT33B_HUMAN	KRT33A;KRT33B	Keratin, type I cuticular Ha3-I				13042.4			11478.7
O76009;Q14525;Q15323	Q14525;O76009;Q15323;CON_Q15323;CON_O76009;CON_Q14525	K1H1_HUMAN;KT33A_HUMAN;KT33B_HUMAN	KRT31;KRT33A;KRT33B	Keratin, type I cuticular Ha3-I	84903.3			40974.2	12577.4	12850.8	39365.3		13174.7	9018.83	11019.2	10325.3
O76009;Q14532;Q15323	O76009;Q15323;Q14532;CON_Q15323;CON_Q14532;CON_O76009	K1H1_HUMAN;K1H2_HUMAN;KT33A_HUMAN	KRT31;KRT32;KRT33A	Keratin, type I cuticular Ha3-I	112611			55097.9			50397.8		24346.4	27783.4
O76009;Q15323	A0A140TA62;O76009;Q15323;CON_Q15323;CON_O76009	K1H1_HUMAN;KT33A_HUMAN	KRT31;KRT33A	Keratin, type I cuticular Ha3-I	51994.7			16486.1			28287
O76011	O76011;A0A140TA62;CON_O76011	KRT34_HUMAN	KRT34	Keratin, type I cuticular Ha4	14948.4			8308.51			13527.7			3912.42
O76011;O76013;Q15323	O76011;A0A140TA62;Q15323;O76013;CON_Q15323;CON_O76011;CON_O76013	K1H1_HUMAN;KRT34_HUMAN;KRT36_HUMAN	KRT31;KRT34;KRT36	Keratin, type I cuticular Ha4	68256.1			41925.4			53129.3			22893.9
O76011;Q14525;Q15323	Q14525;O76011;A0A140TA62;Q15323;CON_Q15323;CON_O76011;CON_Q14525	K1H1_HUMAN;KRT34_HUMAN;KT33B_HUMAN	KRT31;KRT33B;KRT34	Keratin, type I cuticular Ha4	15276.8			3634.32			8165.78		3680.59	1964.54
O76013	O76015;O76014;Q6A162;O76013;CON_Q6A162;CON_O76013;CON_O76014;CON_O76015	KRT36_HUMAN	KRT36	Keratin, type I cuticular Ha6	9185.88			36615			13244.4	23813.5	3356.72	8674.93	8274.59
O76013;Q14532	Q14532;O76013;CON_Q14532;CON_O76013	K1H2_HUMAN;KRT36_HUMAN	KRT32;KRT36	Keratin, type I cuticular Ha6	30349.7			21147.7			13810.4		7269.43	49540.6		10893.8
O76021	O76021	RL1D1_HUMAN	RSL1D1	Ribosomal L1 domain-containing protein 1	646321	608088	698824	670960	661053	718588	872660	744542	1074990	738849	742757	768845
O76024	O76024	WFS1_HUMAN	WFS1	Wolframin	262349	289764	241900	216249	226325	179880	319175	297530	225177	161548	164086	157787
O76031	O76031	CLPX_HUMAN	CLPX	ATP-dependent Clp protease ATP-binding subunit clpX-like, mitochondrial	151078	160570	169247	140424	145238	135071	185974	155639	135611	123336	116277	117818
O76039	O76039	CDKL5_HUMAN	CDKL5	Cyclin-dependent kinase-like 5	71425	117901	126159	58196.8	60195.4	61073.3	70705.4	58380.6	56214.9	42217.8	41819.2	42998.2
O76039;O94806;Q15139;Q8IVW4;Q9BZL6	Q8IVW4;Q15139;O94806;Q00532;O76039;Q9BZL6;Q92772;Q9NRP7	CDKL3_HUMAN;CDKL5_HUMAN;KPCD1_HUMAN;KPCD2_HUMAN;KPCD3_HUMAN	CDKL3;CDKL5;PRKD1;PRKD2;PRKD3	Cyclin-dependent kinase-like 5	138268	124985	169795	145787	123056	142696	140502	109733	117332	99294.7	92268.6	111174
O76054	O76054	S14L2_HUMAN	SEC14L2	SEC14-like protein 2	32138.9	41211	40579.5	33119	41691.1	33948.5	40974.5	45907.7	36314.1	24883	26289	24082.2
O76071	O76071	CIAO1_HUMAN	CIAO1	Probable cytosolic iron-sulfur protein assembly protein CIAO1	45104.6	50000.1	48091.1	45922.5	46524.6	45836.3	62405.5	57316.6	47715.3	49270.1	51133.4	44299.4
O76075	O76075	DFFB_HUMAN	DFFB	DNA fragmentation factor subunit beta	8776.39	10873.1	9531.28	8937.75	12660.6	9917.33	11608.7	10008.2	7673.33	6322.99	7604.13	8492.08
O76080	O76080	ZFAN5_HUMAN	ZFAND5	AN1-type zinc finger protein 5		2274.81	7308.28		3358.19	4564.39	4646.47	3784.66	2995.67
O76081	O76081	RGS20_HUMAN	RGS20	Regulator of G-protein signaling 20	8937.34	7548.07	6942.38	7826.63	5172.44	7794.46	7871.63	10372.5	6365.22	5901	5378.09	4877.52
O76094	O76094	SRP72_HUMAN	SRP72	Signal recognition particle subunit SRP72	424592	488776	496768	487762	508678	497969	646245	610382	738100	419771	403666	450860
O94761	O94761	RECQ4_HUMAN	RECQL4	ATP-dependent DNA helicase Q4	38512	39824	36200.6	36878.7	35546.1	35983.2	52765	46251.2	41049.4	30358.4	25299.5	25855.1
O94762	O94762	RECQ5_HUMAN	RECQL5	ATP-dependent DNA helicase Q5	141286	135804	153110	139420	125460	130076	195918	143560	154449	104741	97138.9	109745
O94763	O94763	RMP_HUMAN	URI1	Unconventional prefoldin RPB5 interactor 1	22314	27550.7	20077.4	22476.2	21693.5	17829.4	18861.6	23103.1	15604.5	8608.94	8131.14	11621.7
O94766	O94766	B3GA3_HUMAN	B3GAT3	Galactosylgalactosylxylosylprotein 3-beta-glucuronosyltransferase 3	213272	158031	146062	190114	144305	144253	199464	139863	168320	137353	92387	123539
O94768	O94768	ST17B_HUMAN	STK17B	Serine/threonine-protein kinase 17B	24502.5	29665.6	29946.4	22612.8	25211.8	30554	26584.7	26426.3	23023.3	17856.4	16933.5	16245.3
O94776	O94776	MTA2_HUMAN	MTA2	Metastasis-associated protein MTA2	615187	799981	764248	596152	673176	664185	860879	855791	819957	467135	557806	527627
O94776;Q13330;Q9BTC8	O94776;Q9BTC8;Q13330	MTA1_HUMAN;MTA2_HUMAN;MTA3_HUMAN	MTA1;MTA2;MTA3	Metastasis-associated protein MTA2	449144	138308	189037	425590	199406	212810	547321	172898	199109	368365	269397	233576
O94776;Q9BTC8	O94776;Q9BTC8	MTA2_HUMAN;MTA3_HUMAN	MTA2;MTA3	Metastasis-associated protein MTA2	318238	107017	110179	313496	66776.8	99093.1	383365	126394	177592	241836	113602	132827
O94782	O94782	UBP1_HUMAN	USP1	Ubiquitin carboxyl-terminal hydrolase 1		2913.45	4213.51	1778.46	2600.46	2496.34	3444.81	3600.73	3277.31		1555.89	894.94
O94804	O94804	STK10_HUMAN	STK10	Serine/threonine-protein kinase 10	132878	180577	186815	114601	154410	148261	150794	196838	154405	96867.3	108689	106295
O94804;Q9H2G2	Q9H2G2;O94804	SLK_HUMAN;STK10_HUMAN	SLK;STK10	Serine/threonine-protein kinase 10	46574.2	63087.7	56138.4	40628.1	59175.4	48720.8	55711.5	67267	49686.9	27776.5	30050.7	31583.2
O94806	O94806	KPCD3_HUMAN	PRKD3	Serine/threonine-protein kinase D3	51784.1	49210.8	45808.4	51297.2	48361.8	40938.7	70704.6	44778.9	37119.9	39864.7	33028.2	29610.1
O94806;Q15139	Q15139;O94806	KPCD1_HUMAN;KPCD3_HUMAN	PRKD1;PRKD3	Serine/threonine-protein kinase D3	34759.9	43229.2	34128.8	29941.1	37570.2	32072.9	45338.3	43954.9	28808.6	19232.3	20745	16178.1
O94806;Q15139;Q9BZL6	Q15139;O94806;Q9BZL6	KPCD1_HUMAN;KPCD2_HUMAN;KPCD3_HUMAN	PRKD1;PRKD2;PRKD3	Serine/threonine-protein kinase D3	33811.4	40427.9	34356.8	33939.4	36706.8	35823.6	42587.6	39157.7	37393.6	29792.2	25231	28222.3
O94806;Q9BZL6	O94806;Q9BZL6	KPCD2_HUMAN;KPCD3_HUMAN	PRKD2;PRKD3	Serine/threonine-protein kinase D3	160590	168479		142497	156131		214284	157301		116022	109450
O94808	O94808	GFPT2_HUMAN	GFPT2	Glutamine--fructose-6-phosphate aminotransferase [isomerizing] 2	401439	289935	232938	151904	269748	196892	275894	371621	215917	107224	176840	135098
O94808;Q06210	Q06210;O94808	GFPT1_HUMAN;GFPT2_HUMAN	GFPT1;GFPT2	Glutamine--fructose-6-phosphate aminotransferase [isomerizing] 2	230535	215704	253868	229739	273751	236968	188716	261314	242878	212938	247101	236716
O94811	O94811	TPPP_HUMAN	TPPP	Tubulin polymerization-promoting protein	11119.7	11654.6	13953.3	12958.6	9749.88	10492.7	19771.1	14783	18101.9	12233.1	11332.7	8876.8
O94813	O94813	SLIT2_HUMAN	SLIT2	Slit homolog 2 protein		8739.02	6798.57		7189.19	7882.29	11039.4	12224.5	10599.1		5334.63	7286.35
O94819	O94819	KBTBB_HUMAN	KBTBD11	Kelch repeat and BTB domain-containing protein 11	7385.7	9443.4	6967.53	6509.16	6769.13	7331.27	8948.18	10497.8	5072.51	5597.66	6974.14	3663.73
O94822	O94822	LTN1_HUMAN	LTN1	E3 ubiquitin-protein ligase listerin	236464	233059	209127	239127	220343	190865	292437	252244	211006	178321	153101	148621
O94826	O94826	TOM70_HUMAN	TOMM70	Mitochondrial import receptor subunit TOM70	56205.2	62644.9	50206.3	51030	51669.4	42823.1	70728	63550.6	51681.4	44205.8	43719	40689.4
O94827	O94827	PKHG5_HUMAN	PLEKHG5	Pleckstrin homology domain-containing family G member 5	7107.05	7688.21	7215.41	7069.89	10040.5	8938.53	9907.37	7938.47	11420.8	4638.24	5394.27	5606.79
O94829	O94829	IPO13_HUMAN	IPO13	Importin-13	58711.5	52416.7	47738.9	58805.1	54594.1	45873.8	70257.4	54136.3	51017.9	48357.4	38187.7	35604.3
O94830	O94830	DDHD2_HUMAN	DDHD2	Phospholipase DDHD2	6617.59	9878.66	7609.58	8583.63	6340.28	5461.74	6988.07	5019.23	4748.17	4645.62	4048.74	2786.04
O94842	O94842	TOX4_HUMAN	TOX4	TOX high mobility group box family member 4	44339.3	63925.8	49529.5	31366.6	37667.9	33811.9	209188	288485	180645	10360.2	13995.7	12313.9
O94842;O94900	O94900;O94842;O15405	TOX4_HUMAN;TOX_HUMAN	TOX;TOX4	TOX high mobility group box family member 4	45067.5	57946.5	53706.2	29307.8	36425.7	31019.5	198048	284891	188792	9688.17	12410.3	18157
O94851	O94851	MICA2_HUMAN	MICAL2	[F-actin]-monooxygenase MICAL2	193074	214459	200351	171131	171478	165495	208015	198007	160586	128784	124714	111718
O94851;Q7RTP6	O94851;Q7RTP6	MICA2_HUMAN;MICA3_HUMAN	MICAL2;MICAL3	[F-actin]-monooxygenase MICAL2	56602.5	68643.4	58378.5	44626.1	47172.4	47730	67775.5	81679.2	55634.8	33598	33668.8	32677.5
O94855	O94855	SC24D_HUMAN	SEC24D	Protein transport protein Sec24D	40698.3	46989.6	42641.2	37165.5	39082.2	35393.8	41641.7	41344.8	32413.3	25349.3	28267.2	25515.6
O94855;P53992	O94855;P53992	SC24C_HUMAN;SC24D_HUMAN	SEC24C;SEC24D	Protein transport protein Sec24D	14568.1	17533.7	14207.4	14063	14477	13081.9	19603	19323.1	14094.7	8275.36	7949.86	7937.44
O94864	O94864	ST65G_HUMAN	SUPT7L	STAGA complex 65 subunit gamma	16823.9	19698.4	19947	15238.7	16580.4	14707.6	31532.6	26632.6	27238.5	13561.7	13874.7	15030.1
O94868	O94868	FCSD2_HUMAN	FCHSD2	F-BAR and double SH3 domains protein 2	26538.7	65998.3	49428.9	18573	26047.2	25567.1	22556.4	27012.3	22011.7	10364.6	11372.6	15587.4
O94874	O94874	UFL1_HUMAN	UFL1	E3 UFM1-protein ligase 1	292469	248579	218259	270898	232903	196216	343620	264129	222566	233582	206148	185025
O94874;Q92845	Q92845;O94874	KIFA3_HUMAN;UFL1_HUMAN	KIFAP3;UFL1	E3 UFM1-protein ligase 1	38412.6	12611.2	22745.3	39543.9	21926	23650.7	40132	16128.8	20390.6	46208.2		29401.9
O94875	O94875	SRBS2_HUMAN	SORBS2	Sorbin and SH3 domain-containing protein 2	82005.3	76800.8	80526.7	92073.3	79911	68479.2	80767.8	56968.7	76618.9	65726.5	43046.7	69242.7
O94875;Q9BX66	O94875;Q9BX66	SRBS1_HUMAN;SRBS2_HUMAN	SORBS1;SORBS2	Sorbin and SH3 domain-containing protein 2	4938.47	6129.29	6046.47	3434.27	4349.11	5041.79	4000.99	4749.33		3180.94		2995.55
O94876	O94876	TMCC1_HUMAN	TMCC1	Transmembrane and coiled-coil domains protein 1	18563.2	21914.2	25619.2	18868.3	17451.2	20307.2	14420.9	12426.9	14972.2			11128.5
O94880	O94880	PHF14_HUMAN	PHF14	PHD finger protein 14	18355.9	39317	28546.3	14591.9	22632	18135	79497.3	127076	99910.9	7882.96	8022.96	9464.16
O94885	O94885	SASH1_HUMAN	SASH1	SAM and SH3 domain-containing protein 1	34285.8	55901.1	46362	26642.1	35158.5	32945.2	35986.6	48899	36329.2	10047.1	11047.9	11627.7
O94886	O94886	CSCL1_HUMAN	TMEM63A	CSC1-like protein 1	119095	63972.3	57996.9	88873.5	58834	43782.3	134789	90975.7	80880.1	94700.4	37148.7	56470.6
O94887	O94887	FARP2_HUMAN	FARP2	FERM, ARHGEF and pleckstrin domain-containing protein 2	86755.2	79174.2	87239.9	89986.1	86635.1	80141.8	109263	84514.1	88888.7	70867.2	73823.4	70872
O94888	O94888	UBXN7_HUMAN	UBXN7	UBX domain-containing protein 7	59896.1	71408.7	56678.1	55809	52231	42523	118726	114764	84769.8	38534.8	36952.2	34959.4
O94892;Q8N184	Q96MU6;Q8N184;O94892;Q96SR6;Q8N8J6	ZN432_HUMAN;ZN567_HUMAN	ZNF432;ZNF567	Zinc finger protein 432	934.018	1473.13		653.615			1144.69	1880.04	2101.98	402.527		867.961
O94898	O94898	LRIG2_HUMAN	LRIG2	Leucine-rich repeats and immunoglobulin-like domains protein 2	6887.77	7306.18	7038.66	7666.33	5777.83	6492.96	7831.71	8355.22	6116.22	8875.54	8645.83	7994.56
O94901	O94901	SUN1_HUMAN	SUN1	SUN domain-containing protein 1	215647	247339	265042	180617	225120	228012	278513	256116	252072	160568	175032	191312
O94903	O94903	PLPHP_HUMAN	PLPBP	Pyridoxal phosphate homeostasis protein	87630.6	90303.9	106447	79911.2	92069.2	87005.5	112756	101464	99276.3	62179.1	59172.6	66031.6
O94905	O94905	ERLN2_HUMAN	ERLIN2	Erlin-2	368348	369220	336983	377200	356563	343967	387741	282759	284370	326826	356998	353803
O94906	O94906	PRP6_HUMAN	PRPF6	Pre-mRNA-processing factor 6	430653	433072	431311	408964	414790	398509	523205	447087	411020	369276	353279	344814
O94910	O94910	AGRL1_HUMAN	ADGRL1	Adhesion G protein-coupled receptor L1	6961.52	7129.12	9201.12	7441.81	5094.63	6842.24	6053.92	6022.47	6412.89	5490.59	4908.56	4967.79
O94913	O94913	PCF11_HUMAN	PCF11	Pre-mRNA cleavage complex 2 protein Pcf11	43969.5	56801.2	53242.8	33097.7	35544.8	36411.6	56461.3	74702	54216	10526.7	11114	12421.3
O94915	O94915	FRYL_HUMAN	FRYL	Protein furry homolog-like	129176	123090	119419	136220	125801	115394	160172	127266	114469	107454	92217.9	92374.6
O94916	O94916	NFAT5_HUMAN	NFAT5	Nuclear factor of activated T-cells 5	75906.4	120847	104212	62558.3	88701.8	79477.8	115649	164408	129181	48086.6	47731.2	45576.6
O94921	O94921	CDK14_HUMAN	CDK14	Cyclin-dependent kinase 14	14294.6	17770.9	19141.2	13317.4	18953.3	17454.9	16148.4	15972.4	15457.9	11877.2	10367.2	10461.2
O94921;P06493;P11802;P24941;P50750;Q00526;Q00534;Q00535;Q00536;Q00537;Q07002;Q14004;Q9NYV4	P06493;P11802;Q07002;P24941;Q00535;Q00526;Q00534;Q00537;Q14004;O94921;P50750;Q00536;Q9NYV4;Q96Q40	CDK12_HUMAN;CDK13_HUMAN;CDK14_HUMAN;CDK16_HUMAN;CDK17_HUMAN;CDK18_HUMAN;CDK1_HUMAN;CDK2_HUMAN;CDK3_HUMAN;CDK4_HUMAN;CDK5_HUMAN;CDK6_HUMAN;CDK9_HUMAN	CDK1;CDK12;CDK13;CDK14;CDK16;CDK17;CDK18;CDK2;CDK3;CDK4;CDK5;CDK6;CDK9	Cyclin-dependent kinase 14												166862
O94921;Q00536	O94921;Q00536	CDK14_HUMAN;CDK16_HUMAN	CDK14;CDK16	Cyclin-dependent kinase 14			942.656			1238.57	3326.61	2913.69	1328.97		915.498
O94923	O94923	GLCE_HUMAN	GLCE	D-glucuronyl C5-epimerase	90687	96401.6	95509.8	76220.4	82385.9	75493.3	94520.3	102160	93263	55926.3	66561.1	63674.1
O94925	O94925	GLSK_HUMAN	GLS	Glutaminase kidney isoform, mitochondrial	1438780	1598500	1512390	1392550	1396190	1446830	1520460	1400110	1469180	1153810	1164320	1300960
O94927	O94927	HAUS5_HUMAN	HAUS5	HAUS augmin-like complex subunit 5	111541	111985	113975	102933	105515	96970.4	121491	104246	88433.9	82395.2	69225.3	69079.1
O94929	O94929	ABLM3_HUMAN	ABLIM3	Actin-binding LIM protein 3	73094.3	80971	81243.8	45376.3	40003.1	41213.9	49065.5	34979.8	37549.6	30166.7	28229.4	26734.6
O94941	O94941	RNF37_HUMAN	UBOX5	RING finger protein 37	4658.07	7139.76	4302.24	3969.67	5437.39	5867.94	6564.55	6793.1	4746.17	3670.58	3850.68	2845.82
O94952	O94952	FBX21_HUMAN	FBXO21	F-box only protein 21	31453.7	33083.1	30274.1	33651.7	29364.2	29576.2	43564.4	45362.9	35705	28418.5	23183.1	27779.9
O94953	O94953	KDM4B_HUMAN	KDM4B	Lysine-specific demethylase 4B	215565	216778	253827	204019	212610	209397	266458	210615	212389	145092	155057	137140
O94955	O94955	RHBT3_HUMAN	RHOBTB3	Rho-related BTB domain-containing protein 3	23850.9	27945.3	32052.3	23591.6	24444	29988.5	26498.2	22413.6	25413	18018	18035.4	25080.4
O94964	O94964	SOGA1_HUMAN	SOGA1	Protein SOGA1	14976	20162.6	18280	13352.2	17615.5	15198	17494.1	15887.5	12525.3	9917.83	7517.26	9144.37
O94964;Q5TF21;Q9Y4B5	Q9Y4B5;Q5TF21;O94964	MTCL1_HUMAN;SOGA1_HUMAN;SOGA3_HUMAN	MTCL1;SOGA1;SOGA3	Protein SOGA1	13135.9	5582.67	8712.55	11414.9	7392.07	8940.67	9859.29		6592.08	5275.11	4059.29	5504.56
O94964;Q9Y4B5	Q9Y4B5;O94964	MTCL1_HUMAN;SOGA1_HUMAN	MTCL1;SOGA1	Protein SOGA1	14970.5	19139.5	21162.3	14723.5	23230	16707.6	18140.2	26252.9	15552.1	10022		11073.2
O94966	O94966	UBP19_HUMAN	USP19	Ubiquitin carboxyl-terminal hydrolase 19	41411	44134.9	44371.3	42124.8	40128.6	37995.7	47846.6	42048.2	37900.2	30769.9	28423.8	28071.8
O94967	O94967	WDR47_HUMAN	WDR47	WD repeat-containing protein 47	109233	120119	112245	137139	104597	94029.4	141133	115339	76873.4	97052.5	94117.4	84983.3
O94972	O94972	TRI37_HUMAN	TRIM37	E3 ubiquitin-protein ligase TRIM37	17083.3	21951.8	21672.5	13524.5	17247.8	16844.7	21648.7	18891.2	16002	9674.73	10085.7	10249.5
O94973	O94973	AP2A2_HUMAN	AP2A2	AP-2 complex subunit alpha-2	223562	239372	229393	194271	200529	185716	263088	225467	211516	161950	146025	148072
O94973;O95782	O95782;O94973	AP2A1_HUMAN;AP2A2_HUMAN	AP2A1;AP2A2	AP-2 complex subunit alpha-2	558830	652580	584678	475864	505244	486004	621312	687207	537901	414318	373875	392181
O94979	O94979	SC31A_HUMAN	SEC31A	Protein transport protein Sec31A	193000	215831	210554	205224	218223	180132	230561	199735	171781	139564	110729	106502
O94986	O94986	CE152_HUMAN	CEP152	Centrosomal protein of 152 kDa	162535	206802	237511	185760	115055	155723	132361	120069	125176	44309.4	86976.3	78908.5
O94989	O94989	ARHGF_HUMAN	ARHGEF15	Rho guanine nucleotide exchange factor 15	36939.8	49755.6	53254.3	36645.5	40053.2	42356.3	35521.4	41219	32711.8	30452.4	22228.1	27725.1
O94992	O94992	HEXI1_HUMAN	HEXIM1	Protein HEXIM1	28035.3	43805.4	32732.4	25873.7	31276	28342	194370	299525	161107	13848.8	15524.1	17612.3
O94992;Q96MH2	Q96MH2;O94992	HEXI1_HUMAN;HEXI2_HUMAN	HEXIM1;HEXIM2	Protein HEXIM1	3530.74		5576.83	5380.05	3633.86	7288.82	14881.6	13441.8	32158	5224.13	4174.38	4596.98
O95049	O95049	ZO3_HUMAN	TJP3	Tight junction protein ZO-3	44682.1	46943.8	40817.1	41695.4	42561.1	33496.3	44418.4	38865.4	34410.5	34776.7	32890.9	24920.6
O95059	O95059	RPP14_HUMAN	RPP14	Ribonuclease P protein subunit p14	250394	174911	152741	246696	168267	139467	199255	156671	151286	242032	134390
O95067	O95067	CCNB2_HUMAN	CCNB2	G2/mitotic-specific cyclin-B2	16546.8	18702.7	22385	16071.9	14746	19723.1	17254	18130.3	16238.4	11280.6	12500.6	15268.2
O95070	O95070	YIF1A_HUMAN	YIF1A	Protein YIF1A	217782	196496	194686	202152	182337	187362	238818	183515	184136	149074	150260	147288
O95071	O95071	UBR5_HUMAN	UBR5	E3 ubiquitin-protein ligase UBR5	763298	1208200	1184850	543627	639150	658016	786362	944417	770259	186676	213537	225384
O95081	O95081	AGFG2_HUMAN	AGFG2	Arf-GAP domain and FG repeat-containing protein 2	29594.1	28741	22654.7	29504.5	25511.2	19128.6	35191.4	26951.2	19740.5	22985	17737.8	16927.8
O95084	O95084	PRS23_HUMAN	PRSS23	Serine protease 23	10505.6	18438.4	29422.9	16157	14661.7	32933.5	13919.8	14393.2	17306.2	13456.7	15050.5	26926.1
O95104	O95104	SCAF4_HUMAN	SCAF4	SR-related and CTD-associated factor 4	248069	353980	310000	209039	266941	217290	347772	405335	311360	138187	204272	150727
O95104;Q9UPN6	Q9UPN6;O95104	SCAF4_HUMAN;SCAF8_HUMAN	SCAF4;SCAF8	SR-related and CTD-associated factor 4	98964.8	77917	56709.1	89659.1	56530.5	53606.8	109537	71986.8	70398	63461.6	47321.2	48192.4
O95140	O95140	MFN2_HUMAN	MFN2	Mitofusin-2	108723	105998	102824	96061.3	92397.1	88744	121235	97614	92636.8	86039.4	84727.2	80227.3
O95140;Q8IWA4	O95140;Q8IWA4	MFN1_HUMAN;MFN2_HUMAN	MFN1;MFN2	Mitofusin-2	35559.5	18385	26564.4	32109.3	25199.3	33454	21615.9	20892.9	28898	41453.9	35795.2	46185.6
O95147	O95147	DUS14_HUMAN	DUSP14	Dual specificity protein phosphatase 14	19933.5	17833.9	20878.4	16850.5	15168.9	16878.1	22749.2	16842.9	15334.3	15959.4	11414.3	15099.7
O95149	O95149	SPN1_HUMAN	SNUPN	Snurportin-1	89442.8	92884.9	97877.8	91279.3	94738.2	94945	101419	92237.2	84700.5	83006.1	72495.8	70651.2
O95155	O95155	UBE4B_HUMAN	UBE4B	Ubiquitin conjugation factor E4 B	84827.4	99829.7	82311.9	80897.9	86717.4	73768.1	112174	110822	77374.4	64608.4	58392.2	50484.8
O95158	O95158	NXPH4_HUMAN	NXPH4	Neurexophilin-4	16411.9	23581.9	29102.2	15715	19621	25243.9	19145.4	20093.5	20762.1	15514.1	18317.9	22210.7
O95159	O95159	ZFPL1_HUMAN	ZFPL1	Zinc finger protein-like 1	5413.35	5479.93	3608.74	5747.73	4298.53	3684.28	8497.98	7745.52	4250.99	4820.27	2547.24	3145.16
O95163	O95163	ELP1_HUMAN	ELP1	Elongator complex protein 1	172875	178469	175687	184917	173273	162280	220078	184231	153535	131139	119878	111969
O95164	O95164	UBL3_HUMAN	UBL3	Ubiquitin-like protein 3	7501.44	6467.37	4528.24	7143.58		8799.02	4627.97	8260.63	6771.36	7208.6	4162.39	7615.56
O95166	O95166	GBRAP_HUMAN	GABARAP	Gamma-aminobutyric acid receptor-associated protein	20672.8	25889.5	24167.1	20841.3	28829.1	19430.7	30742.1	26411.8	23056.2	21360	15729.4	17063.4
O95168	O95168	NDUB4_HUMAN	NDUFB4	NADH dehydrogenase [ubiquinone] 1 beta subcomplex subunit 4	422578	427677	410573	391805	394912	289421	555032	441374	369141	290134	310648	289189
O95169	O95169	NDUB8_HUMAN	NDUFB8	NADH dehydrogenase [ubiquinone] 1 beta subcomplex subunit 8, mitochondrial	46613.7	48404.1	43382.2	43909.4	36966.1	33799	57190	43434.7	42390.8	38692.8	30406.5	32174.8
O95182	O95182	NDUA7_HUMAN	NDUFA7	NADH dehydrogenase [ubiquinone] 1 alpha subcomplex subunit 7	12209.4	10868.8	8512.8	13910.7	11224	9786.6	15195.8	13735.8	13031.2	12597.3	9023.53	12185.8
O95183	O95183	VAMP5_HUMAN	VAMP5	Vesicle-associated membrane protein 5		75762.9		234948				80352
O95197	O95197	RTN3_HUMAN	RTN3	Reticulon-3	247840	198536	218690	241487	201584	214876	238969	238520	194462	203020	172383	182739
O95199	O95199	RCBT2_HUMAN	RCBTB2	RCC1 and BTB domain-containing protein 2	1545.73		1336.04	760.642	1620.14	1085.09	1334.95	1468.63	816.107		740.949	658.864
O95201	O95201	RHIT_HUMAN	ZNF205	Transcriptional repressor RHIT	13122	9408.28				4568.43	6189	6906.75	7003.32	3385.77
O95202	O95202	LETM1_HUMAN	LETM1	Mitochondrial proton/calcium exchanger protein	159019	179674	153681	145012	158387	128641	196694	183156	154099	113735	129670	119315
O95208	O95208	EPN2_HUMAN	EPN2	Epsin-2	23658.4	40417.8	33014.9	10800.3	11790	12479	4716.41	5328.91	3966.25	6817.62	2824.07	2559.68
O95210	O95210	STBD1_HUMAN	STBD1	Starch-binding domain-containing protein 1	74321.2	71756.3	74148.4	63392.2	66036.4	63438.7	77515.3	64028.9	61591.5	58020.5	63937.7	57376
O95214	O95214	LERL1_HUMAN	LEPROTL1	Leptin receptor overlapping transcript-like 1	9858.59	14596.9	7912.62	6030.97	11247.4	6606.65	9057.35	8861.74	10289.7	5065.33	7505.59
O95218	O95218	ZRAB2_HUMAN	ZRANB2	Zinc finger Ran-binding domain-containing protein 2	41988.5	38830.6	47616	34785.5	26109.5	34433.1	315226	378183	263857	24374.9	17096.3	27004.5
O95219	O95219	SNX4_HUMAN	SNX4	Sorting nexin-4	202142	216849	196365	198766	199606	172555	251361	204391	172090	142662	145727	130528
O95232	O95232	LC7L3_HUMAN	LUC7L3	Luc7-like protein 3	394672	393208	363328	377982	375744	351612	580783	607213	502396	372353	333384	331612
O95235	O95235	KI20A_HUMAN	KIF20A	Kinesin-like protein KIF20A	57269.9	79523.6	90818.2	62232	73102.1	76714.6	79113.2	90541	69053.4	51310	60884.8	62859.2
O95239	O95239	KIF4A_HUMAN	KIF4A	Chromosome-associated kinesin KIF4A	87338.6	126392	115280	84250	106663	97904.7	276201	368133	255237	62191.1	64307.7	63320.3
O95239;Q2VIQ3	O95239;Q2VIQ3	KIF4A_HUMAN;KIF4B_HUMAN	KIF4A;KIF4B	Chromosome-associated kinesin KIF4A	63076.8	73146.9	79309.7	61572.6	68864.1	64701.5	192392	215626	164243	46597.7	48033	46032.1
O95239;Q2VIQ3;Q6ZMV9;Q9Y496	Q9Y496;O95239;Q6ZMV9;Q2VIQ3	KIF3A_HUMAN;KIF4A_HUMAN;KIF4B_HUMAN;KIF6_HUMAN	KIF3A;KIF4A;KIF4B;KIF6	Chromosome-associated kinesin KIF4A	120796						256581	317814		86015.7
O95243	O95243	MBD4_HUMAN	MBD4	Methyl-CpG-binding domain protein 4	17672.5	19259.8	19319.6	16291.1	17220.4	16138.7	31523.9	30578.4	22353.6	13627.8	13352.6	11348.8
O95248	O95248	MTMR5_HUMAN	SBF1	Myotubularin-related protein 5	63763.5	69297.5	65153.9	63553.8	67524.7	58089.3	78386.9	70629.3	63148.4	51760.4	48300.5	48715.4
O95248;Q13614	Q13614;O95248	MTMR2_HUMAN;MTMR5_HUMAN	MTMR2;SBF1	Myotubularin-related protein 5	19163	6132.22	7053.68	12872.3	5680.78	6287.6	15207	3588.67	4823.36	11938.3	5909.13
O95249	O95249	GOSR1_HUMAN	GOSR1	Golgi SNAP receptor complex member 1	10831.3	14747.3	9533.48	9398.26	14603.8	9650.83	13135.3	16511.2	10791.9	6548.94	6781.32	7006.8
O95251	O95251	KAT7_HUMAN	KAT7	Histone acetyltransferase KAT7	75375	84269.3	81070.5	69937.8	78163.7	77386.6	91632.2	80435	76504.2	63172.6	61823.2	56777.6
O95251;Q8WYB5;Q9H7Z6	Q9H7Z6;Q8WYB5;O95251	KAT6B_HUMAN;KAT7_HUMAN;KAT8_HUMAN	KAT6B;KAT7;KAT8	Histone acetyltransferase KAT7	17632.6			16940.4						20613.8	11401.3	10815
O95258	O95258	UCP5_HUMAN	SLC25A14	Brain mitochondrial carrier protein 1	38921.6	23400.6	23215.6	34076.5	22827.5	18523.2	40969.4	24637.8	19502.6	31469.4	25539.3	21831.3
O95258;Q5SVS4	Q5SVS4;O95258	KMCP1_HUMAN;UCP5_HUMAN	SLC25A14;SLC25A30	Brain mitochondrial carrier protein 1	37862.8	36646.9	45288.8	33183.9	36327.3	42094	45400.3	36553.6	44153.6	25149.3	32076.2	33809.1
O95259	O95259	KCNH1_HUMAN	KCNH1	Potassium voltage-gated channel subfamily H member 1	7558.97	12521.7	13080.8	9517.46	8055.7	10201.1	10546.1	9852.09	7702.78	5706.98	6817.66	6363.12
O95260	O95260	ATE1_HUMAN	ATE1	Arginyl-tRNA--protein transferase 1	96977.5	130558	55292.9	78618.6	94434.3	50662.3	107353	139294	53353.3	64618.9	67833.6	30672.5
O95271	O95271	TNKS1_HUMAN	TNKS	Poly [ADP-ribose] polymerase tankyrase-1	40011	48078.6	52384.4	40449.8	45997.7	47954	48402.3	48349.5	43926	31022.6	33553.3	35077.5
O95271;Q9H2K2	Q9H2K2;O95271	TNKS1_HUMAN;TNKS2_HUMAN	TNKS;TNKS2	Poly [ADP-ribose] polymerase tankyrase-1	20201.7	24619.8	29235.6	20380.9	21868.7	25089.7	21157.8	25525.8	24671.3	17503.3	20971	23204.6
O95273	O95273	CCDB1_HUMAN	CCNDBP1	Cyclin-D1-binding protein 1	37959.8	41334.6	34392.5	41696.4	40977.7	34882.7	51260.5	43920.9	36155.9	26498.3	27993	17512.1
O95292	O95292	VAPB_HUMAN	VAPB	Vesicle-associated membrane protein-associated protein B/C	110572	150971	109682	80847.8	98539	76286.3	133338	139628	89901.3	59169.8	66966.3	59321.3
O95292;Q9P0L0	Q9P0L0;O95292	VAPA_HUMAN;VAPB_HUMAN	VAPA;VAPB	Vesicle-associated membrane protein-associated protein B/C	151900	51549.1	67114.1	110334	26792.3	46434.6	162177	47600.7	41369.4	77098.5	55000.1	39487.2
O95298	O95298	NDUC2_HUMAN	NDUFC2	NADH dehydrogenase [ubiquinone] 1 subunit C2	79586.7	73937.6	71236.2	74436.5	70786.2	69815.5	75830.2	76454.2	71362.6	60458.7	57077.5	47749.9
O95299	O95299	NDUAA_HUMAN	NDUFA10	NADH dehydrogenase [ubiquinone] 1 alpha subcomplex subunit 10, mitochondrial	554936	499887	458938	516439	475111	421313	658850	474492	451607	464887	440553	425420
O95302	O95302	FKBP9_HUMAN	FKBP9	Peptidyl-prolyl cis-trans isomerase FKBP9	21377.7	19555.8	13546.3	18480.6	13136.2	11554.2	25279.7	15132	12902.4	15352	14060.2	11685.4
O95302;Q96AY3	Q96AY3;O95302	FKB10_HUMAN;FKBP9_HUMAN	FKBP10;FKBP9	Peptidyl-prolyl cis-trans isomerase FKBP9	5475.55		11573.1	4743.26		10712	4444.01	7389.13	8139.21	10316.5		8493.59
O95336	O95336	6PGL_HUMAN	PGLS	6-phosphogluconolactonase	36835.6	31934.9	32591.9	36013.9	29351.5	27718.1	43500.5	32415.5	31256.1	28236	22712	22561.3
O95340	O95340	PAPS2_HUMAN	PAPSS2	Bifunctional 3'-phosphoadenosine 5'-phosphosulfate synthase 2	445482	550781	469337	470398	509630	461327	543789	509450	410232	374442	375844	346282
O95342	O95342	ABCBB_HUMAN	ABCB11	Bile salt export pump	12555	17894.4	16023.3	11920.2	14500	13877	16097.6	16935.5	16273.3	11470.4	10716.3	9397.73
O95347	O95347	SMC2_HUMAN	SMC2	Structural maintenance of chromosomes protein 2	225093	230528	217668	231510	239237	205882	276144	245939	208852	190968	169990	165727
O95352	O95352	ATG7_HUMAN	ATG7	Ubiquitin-like modifier-activating enzyme ATG7	291576	266278	253993	291845	259878	241479	328635	255703	249981	247190	194256	203321
O95359	O95359	TACC2_HUMAN	TACC2	Transforming acidic coiled-coil-containing protein 2	73495.1	79829.3	76550	50156.7	45996.9	47918.1	43404.2	55287.9	37673.2	14120.3	8905.48	10335
O95361	Q309B1;O95361	TRI16_HUMAN	TRIM16	Tripartite motif-containing protein 16	18416.3	26351.1	24695.3	16962.6	22522.1	21024.9	23291	29443.3	20337.2	13694.6	11554.6	14583
O95363	O95363	SYFM_HUMAN	FARS2	Phenylalanine--tRNA ligase, mitochondrial	137322	117667	132577	125730	111647	113990	145559	115091	124267	118099	114739	119534
O95365	O95365	ZBT7A_HUMAN	ZBTB7A	Zinc finger and BTB domain-containing protein 7A	4274.63	6825.15	5175.85	4529.97		2992.33	38149.2	64124.1	36706	2233.11	2625.45	19128
O95372	O95372	LYPA2_HUMAN	LYPLA2	Acyl-protein thioesterase 2	225707	266290	261007	228156	247683	234511	324047	319707	282894	136452	130178	140741
O95373	O95373	IPO7_HUMAN	IPO7	Importin-7	658825	715535	578452	640087	698979	533876	2308630	2335980	2018770	487517	392768	331030
O95376	O95376	ARI2_HUMAN	ARIH2	E3 ubiquitin-protein ligase ARIH2	102495	117017	99397	91841.4	104983	82708.7	115651	124271	92328.2	82042.1	76592.2	69612.4
O95382	O95382	M3K6_HUMAN	MAP3K6	Mitogen-activated protein kinase kinase kinase 6	21778	27126.2	29378.4	23089.5	27121	27839.5	30977.8	30025.7	23891.1	14343.8	18704.7	20596.3
O95391	O95391	SLU7_HUMAN	SLU7	Pre-mRNA-splicing factor SLU7	30917.1	40429	42778.1	26931.2	28627.5	25827.3	64469.5	78033.5	62101.6	16232.7	16642.6	18467.8
O95394	O95394	AGM1_HUMAN	PGM3	Phosphoacetylglucosamine mutase	175295	172792	147496	160727	165604	138175	203333	169211	142477	139970	108831	102016
O95396	O95396	MOCS3_HUMAN	MOCS3	Adenylyltransferase and sulfurtransferase MOCS3	96876.7	98298.3	94584.7	105613	92778.6	91056.6	124725	98232.6	87443.4	89318.4	70578.9	70358.7
O95400	O95400	CD2B2_HUMAN	CD2BP2	CD2 antigen cytoplasmic tail-binding protein 2	330800	332965	318759	243977	290912	285194	676986	656141	562292	267738	175502	195719
O95402	O95402	MED26_HUMAN	MED26	Mediator of RNA polymerase II transcription subunit 26	24233	36096.8	30259.4	13750.9	14750.1	15289.6	102209	133179	83871.6	2945.04	4374.67	5389.37
O95405	O95405	ZFYV9_HUMAN	ZFYVE9	Zinc finger FYVE domain-containing protein 9	8146.86	11457.1	10106.9	6969.63	8075.93	8222.2	10011.7	8442.12	7298.4	4198.35	4137.82	4584.68
O95425	O95425	SVIL_HUMAN	SVIL	Supervillin	264510	313408	301986	235890	257276	247027	206309	238565	192867	134695	156397	141900
O95427	O95427	PIGN_HUMAN	PIGN	GPI ethanolamine phosphate transferase 1	53558.7	48198	50446.9	42456	48623.7	42795.6	64264.5	45110.1	51037.2	41746.7	37366.3	37210
O95429	O95429	BAG4_HUMAN	BAG4	BAG family molecular chaperone regulator 4	21428.1	21589.9	23601.9	19185.8	22392.9	18258.8	27983	27810.4	24207.5	15205.6	16771.3	17988.1
O95433	O95433	AHSA1_HUMAN	AHSA1	Activator of 90 kDa heat shock protein ATPase homolog 1	464939	439533	418379	460078	424009	368149	565334	466545	382038	355421	293062	273500
O95453	O95453	PARN_HUMAN	PARN	Poly(A)-specific ribonuclease PARN	39095.6	34498.1	81978.7	34732	28219.4	45441.9	92215.4	89815.6	112164	19791.1	28230.4	51376.9
O95456	O95456	PSMG1_HUMAN	PSMG1	Proteasome assembly chaperone 1	50898.7	65998.9	60056.3	45948.6	55029.5	50502.5	64118.6	71459.4	57384	39946.6	37451.4	38026
O95466	O95466	FMNL1_HUMAN	FMNL1	Formin-like protein 1	125980	133264	114728	128724	124259	106398	179435	128695	126932	104971	98912.4	88627
O95466;Q96PY5	Q96PY5;O95466	FMNL1_HUMAN;FMNL2_HUMAN	FMNL1;FMNL2	Formin-like protein 1	21320.5	25084.3	36479.3	22546.1	36977.3	33589.7	27980.5	36866.3	29738.3	24265.2	29901	26549.8
O95470	O95470	SGPL1_HUMAN	SGPL1	Sphingosine-1-phosphate lyase 1	175007	205085	197047	160946	166464	162131	178697	199744	155580	144608	170489	151481
O95476	O95476	CNEP1_HUMAN	CTDNEP1	CTD nuclear envelope phosphatase 1	46153	44240.1	43171.4	41346	42080.7	36836	44231.2	40871.6	35712.5	38342.9	39413.8	33214.8
O95477	O95477	ABCA1_HUMAN	ABCA1	Phospholipid-transporting ATPase ABCA1	8956.2	11432.9	15419.6	8597.72	9464.06	11179.9	10581.1	12475	10135.2	6190.48	7007.88	8067.34
O95478	O95478	NSA2_HUMAN	NSA2	Ribosome biogenesis protein NSA2 homolog	260631	256612	273403	252642	234728	250241	290200	260364	268243	241032	240661	230857
O95479	O95479	G6PE_HUMAN	H6PD	GDH/6PGL endoplasmic bifunctional protein	41383.5	41143.1	47935.8	39333.8	35135.2	38575.2	38300.9	33458.5	35952.9	33574.1	32424.5	34393.1
O95486	O95486	SC24A_HUMAN	SEC24A	Protein transport protein Sec24A	141852	149830	132896	144288	134960	109686	167263	138315	113033	111225	90051.2	83914.8
O95486;O95487	O95487;O95486	SC24A_HUMAN;SC24B_HUMAN	SEC24A;SEC24B	Protein transport protein Sec24A	42310.4	47519.5	50852.3	58866.7	51569	48894.8	54330.2	32830.5	54655.8	50847.2	49107.9	50605
O95487	O95487	SC24B_HUMAN	SEC24B	Protein transport protein Sec24B	119909	130900	111048	112279	109965	94354.9	129028	103415	87605.1	80302.9	74392.5	70151.6
O95503	O95503	CBX6_HUMAN	CBX6	Chromobox protein homolog 6	18467	18738	17494.6	19186	18517.3	16084.7	23019.4	18999.3	17323.1	16232	14365.1	13611.1
O95551	O95551	TYDP2_HUMAN	TDP2	Tyrosyl-DNA phosphodiesterase 2	96710.5	126045	113905	83220.1	80705.6	75190.3	196985	214822	147698	53993.7	55663.6	47536.2
O95563	O95563	MPC2_HUMAN	MPC2	Mitochondrial pyruvate carrier 2	129522	85960.7	84782.8	115832	81366	68134.9	160008	109516	91088.7	105289	71360	66766.1
O95568	O95568	MET18_HUMAN	METTL18	Histidine protein methyltransferase 1 homolog	4687.55	5624.54	5251.39	5849.05	6033.15	7032.24	7349.69	5789.28	5897.62	7418.08	5852.93	5563.02
O95571	O95571	ETHE1_HUMAN	ETHE1	Persulfide dioxygenase ETHE1, mitochondrial	75050.2	53825	59864.8	74620.7	55930.1	54494.2	82641.8	51703.3	60164.2	56485.4	59508.6	58385.6
O95573	O95573	ACSL3_HUMAN	ACSL3	Fatty acid CoA ligase Acsl3	1642990	1626960	1502770	1581430	1554650	1394850	1781100	1636640	1452420	1364600	1404040	1342210
O95602	O95602	RPA1_HUMAN	POLR1A	DNA-directed RNA polymerase I subunit RPA1	137815	164406	163866	120422	137799	141965	167638	178500	161105	98029	112870	116175
O95613	O95613	PCNT_HUMAN	PCNT	Pericentrin	207368	228153	266932	283956	224832	236456	181454	155926	152532	118016	140340	131271
O95619	O95619	YETS4_HUMAN	YEATS4	YEATS domain-containing protein 4	38425.3	40638.7	39510.2	36484.2	40080.6	30512.7	45465.2	41438.5	35993.4	26852.8	30200.2	25779.7
O95620	O95620	DUS4L_HUMAN	DUS4L	tRNA-dihydrouridine(20a/20b) synthase [NAD(P)+]-like	24071.3	16823.9	14046.1	22015.3	12980.6	10634.3	17196	13411.2	12075.2	13328.1	11832.4	10240.3
O95625	O95625	ZBT11_HUMAN	ZBTB11	Zinc finger and BTB domain-containing protein 11	85047.8	92325.5	96151.2	85795.4	97640.8	91016.8	121903	118056	150876	79070.3	90073.6	94927.5
O95628	O95628	CNOT4_HUMAN	CNOT4	CCR4-NOT transcription complex subunit 4	54658.1	52633.3	46695.9	38886.4	49139.1	34722.1	44005.8	36204	21073.7	20554.6	18696.8	17597.1
O95630	O95630	STABP_HUMAN	STAMBP	STAM-binding protein	49268.7	48290.4	37536.5	49870.5	41313.8	33250.8	48696.4	39264.2	38770.5	40251.6	27519.5	25336.1
O95639	O95639	CPSF4_HUMAN	CPSF4	Cleavage and polyadenylation specificity factor subunit 4	46556.8	56292.9	52517.2	36371	39180.7	40687.2	66346.5	56205.2	61368.2	22997.8	19457.2	25899.9
O95644	O95644	NFAC1_HUMAN	NFATC1	Nuclear factor of activated T-cells, cytoplasmic 1	20643.2	26762	23098.2	22675.7	22707.7	21993.1	25171.8	25142.3	22411.4	16044.2	17807.9	14478.1
O95671	O95671	ASML_HUMAN	ASMTL	Probable bifunctional dTTP/UTP pyrophosphatase/methyltransferase protein	150678	151425	151324	149031	145191	132651	202154	165092	143924	116484	91174.2	93336.5
O95674	O95674	CDS2_HUMAN	CDS2	Phosphatidate cytidylyltransferase 2	181637	216035	208349	170078	173349	178942	227479	196159	149971	156137	165488	115209
O95674;Q92903	O95674;Q92903	CDS1_HUMAN;CDS2_HUMAN	CDS1;CDS2	Phosphatidate cytidylyltransferase 2	15599.9	16514.9	14818.7		19201.7			15184.7	12452.4		19425
O95677	O95677	EYA4_HUMAN	EYA4	Eyes absent homolog 4	6105.88	6804.09	6228.33	6948.21	6486.49	6315.17	6943.65	6659.01	5495.3	4508.63		6454.37
O95678;P02538;P48668	P02538;O95678;P48668;CON_P02538;CON_P04259;CON_P48668;CON_O95678	K2C6A_HUMAN;K2C6C_HUMAN;K2C75_HUMAN	KRT6A;KRT6C;KRT75	Keratin, type II cytoskeletal 75	355920	461408	272042	954480	319885	430266	394257	304426	262387	381538	497733	560519
O95678;P05787	P05787;O95678;CON_O95678;CON_P05787	K2C75_HUMAN;K2C8_HUMAN	KRT75;KRT8	Keratin, type II cytoskeletal 75	1736060	1489110	3455180	1931540	1961950	2959180	1231180	1076890	2271960	1964470	2427010	2597740
O95678;P13647	P13647;O95678;CON_P13647;CON_O95678	K2C5_HUMAN;K2C75_HUMAN	KRT5;KRT75	Keratin, type II cytoskeletal 75	15900	10760.6	7700.93	34706.6	14101.8	7878.5	26708.9	8113.92	8518.85	53227.5	14107.2	13282.7
O95684	O95684	CEP43_HUMAN	CEP43	Centrosomal protein 43	28268.1	23418.2	25472.1	16616.3	20367	14965	8277.33	10950.2	9219.98	4010.18		4993.19
O95685	O95685	PPR3D_HUMAN	PPP1R3D	Protein phosphatase 1 regulatory subunit 3D	20633.9	22123	20160.6	16842.3	22804.4	16417.4	24021	21890	17008.7	13325.3	13916	12974.5
O95696	O95696	BRD1_HUMAN	BRD1	Bromodomain-containing protein 1	53312.6	54311.8	61324.4	55300.8	54348.5	50832.3	73190.1	62042.6	61866	46645.4	47399.3	43034.8
O95696;Q9ULD4	Q9ULD4;O95696	BRD1_HUMAN;BRPF3_HUMAN	BRD1;BRPF3	Bromodomain-containing protein 1	7644.22	6761.09	6547.27	7521.29	7380.14	8018.31	6059	10594.2	9890.31	8215.02	8584.16	7772.39
O95707	O95707	RPP29_HUMAN	POP4	Ribonuclease P protein subunit p29	80256.3	68727.2	47225.9	74494.7	54489.2	37565.7	197746	130757	110333	56983.1	41045.8	39584.6
O95714	O95714	HERC2_HUMAN	HERC2	E3 ubiquitin-protein ligase HERC2	186835	204692	189557	187300	189509	187590	239135	206959	184985	151408	138925	149007
O95716	O95716	RAB3D_HUMAN	RAB3D	Ras-related protein Rab-3D	378460	526776	462902	350765	407840	395480	429811	522421	418334	321308	405991	397662
O95716;P20336	O95716;P20336	RAB3A_HUMAN;RAB3D_HUMAN	RAB3A;RAB3D	Ras-related protein Rab-3D	96880.5	143167	105013	76258.9	96303	96198.4	100203	209552	120531	62716.4	91777.9	86581.1
O95716;P20336;P20337;P20338;P61006;P61018;P61026;P61106;P62820;Q15286;Q15771;Q6IQ22;Q86YS6;Q92930;Q96DA2;Q9H0U4	P20338;Q92928;Q86YS6;Q6IQ22;Q96AX2;P62820;Q9H0U4;Q15286;P61106;P20337;O95716;Q15771;P61026;Q96E17;Q92930;Q96DA2;P61018;P61006;P20336	RAB10_HUMAN;RAB12_HUMAN;RAB14_HUMAN;RAB1A_HUMAN;RAB1B_HUMAN;RAB30_HUMAN;RAB35_HUMAN;RAB3A_HUMAN;RAB3B_HUMAN;RAB3D_HUMAN;RAB43_HUMAN;RAB4A_HUMAN;RAB4B_HUMAN;RAB8A_HUMAN;RAB8B_HUMAN;RB39B_HUMAN	RAB10;RAB12;RAB14;RAB1A;RAB1B;RAB30;RAB35;RAB39B;RAB3A;RAB3B;RAB3D;RAB43;RAB4A;RAB4B;RAB8A;RAB8B	Ras-related protein Rab-3D	327507					291365			303788
O95716;P20336;P20337;P51153;P61006;Q92930	P20337;O95716;P51153;Q96E17;Q92930;P61006;P20336	RAB13_HUMAN;RAB3A_HUMAN;RAB3B_HUMAN;RAB3D_HUMAN;RAB8A_HUMAN;RAB8B_HUMAN	RAB13;RAB3A;RAB3B;RAB3D;RAB8A;RAB8B	Ras-related protein Rab-3D	78502.1	19233.2	58030.4	144947	55146.1	111298	18776.8	11816.4	86754.7	295962	251953	414000
O95716;P20337	P20337;O95716;Q96E17	RAB3B_HUMAN;RAB3D_HUMAN	RAB3B;RAB3D	Ras-related protein Rab-3D			311540	265125	300503	271855	335119	315410	335839	231928	299250	279293
O95716;P62834	P62834;P61224;O95716;A6NIZ1	RAB3D_HUMAN;RAP1A_HUMAN	RAB3D;RAP1A	Ras-related protein Rab-3D	74148.1	40246.8	45857	58461	39928.7	37959.4	51793.9	41624.8	45007.8	65003.7	39132.7	61033
O95718;P11474	O95718;P11474	ERR1_HUMAN;ERR2_HUMAN	ESRRA;ESRRB	Steroid hormone receptor ERR2				2249.57			5684.15				259.222
O95721	O95721	SNP29_HUMAN	SNAP29	Synaptosomal-associated protein 29	72299	76952.9	70687.7	59560.3	52636.4	50429.9	60182.9	64045.6	53766.8	19300	26658.8	17239.4
O95747	O95747	OXSR1_HUMAN	OXSR1	Serine/threonine-protein kinase OSR1	187201	190164	139163	152965	158266	119853	220690	192817	152457	113744	98098.6	111387
O95747;Q9UEW8	O95747;Q9UEW8	OXSR1_HUMAN;STK39_HUMAN	OXSR1;STK39	Serine/threonine-protein kinase OSR1	26933.9	16975	21245.9	25172.4	19813.3	17455.8	24396.9	23571.1	16652.2	23548.1	18405.4	20286.9
O95749	O95749	GGPPS_HUMAN	GGPS1	Geranylgeranyl pyrophosphate synthase	5159.61	4030.69	2549.27	4624.7	4672.97	4810.63	4261.93	3455.35	4227.9	5270.49	5889.26	3559.76
O95754	O95754	SEM4F_HUMAN	SEMA4F	Semaphorin-4F	7206.24	9050.52	7732.35	6029.69	7810.23	6723.95	11168.2	6775.21	8513.14	4647.5	6272.4	7024.47
O95755	O95755	RAB36_HUMAN	RAB36	Ras-related protein Rab-36	8253.47	7118.9	6522.95	9735.38	7623.66	7443.44	11506.4	7315.49	7658.26	8223.19	7215.19	6763.5
O95757	O95757	HS74L_HUMAN	HSPA4L	Heat shock 70 kDa protein 4L	141919	156170	144095	129075	140585	121715	171862	153706	116501	102348	97387.8	80362.4
O95757;P34932	O95757;P34932	HS74L_HUMAN;HSP74_HUMAN	HSPA4;HSPA4L	Heat shock 70 kDa protein 4L	27480.5	26855.9	23443.6	26020.4	23681.5	23969	36762.9	28599.1	26427	22018.6	19774.7	15854.6
O95757;P34932;Q92598	O95757;P34932;Q92598	HS105_HUMAN;HS74L_HUMAN;HSP74_HUMAN	HSPA4;HSPA4L;HSPH1	Heat shock 70 kDa protein 4L	443618	505987	484186	394319	391527	400992	545241	479244	372606	266233	278752	238691
O95757;Q92598	O95757;Q92598	HS105_HUMAN;HS74L_HUMAN	HSPA4L;HSPH1	Heat shock 70 kDa protein 4L	751962	642934	753520	698886	626536	682917	670303	621920	574915	677940	565746	498514
O95758	O95758	PTBP3_HUMAN	PTBP3	Polypyrimidine tract-binding protein 3	395871	429427	407269	338681	402376	355860	438826	433632	345935	289476	316960	282682
O95758;P26599	P26599;O95758	PTBP1_HUMAN;PTBP3_HUMAN	PTBP1;PTBP3	Polypyrimidine tract-binding protein 3	4054020	2320510	3346210	3869220	2947770	3108680	3840570	2496710	2946800	3674590	3252700	3485530
O95759	O95759	TBCD8_HUMAN	TBC1D8	TBC1 domain family member 8	237904	296795	317598	233405	297592	310595	290650	289710	234541	162267	159633	213121
O95772	O95772	STR3N_HUMAN	STARD3NL	STARD3 N-terminal-like protein	141829	131047	109985	129865	121269	109304	142885	114251	110467	108439	101441	95526.5
O95777	O95777	LSM8_HUMAN	LSM8	U6 snRNA-associated Sm-like protein LSm8	6838.34	9664.13	8300.11	6576.63	8207.27	6446.1	15922	19215.5	12508.8	2905.82	5199.31	6097.79
O95780;Q14588;Q9NYT6	Q86V71;Q9NYT6;O95780;Q14588	ZN226_HUMAN;ZN234_HUMAN;ZN682_HUMAN	ZNF226;ZNF234;ZNF682	Zinc finger protein 682	4130.1					3900.9
O95782	O95782	AP2A1_HUMAN	AP2A1	AP-2 complex subunit alpha-1	845277	911205	902934	726441	778794	733797	934859	857641	792607	565296	610565	577442
O95785	O95785	WIZ_HUMAN	WIZ	Protein Wiz	43437.6	47563.9	48374	36859.9	32204.5	34726.2	273088	316870	242686	20812.3	18590.3	23861.4
O95786	O95786	RIGI_HUMAN	RIGI	Antiviral innate immune response receptor RIG-I	105804	115830	119688	115577	112736	115379	146126	120593	106868	81003.4	69110.4	73639
O95789	O95789	ZMYM6_HUMAN	ZMYM6	Zinc finger MYM-type protein 6	13249	11338	10101.5	12455.2	11088	9941.68	14755.7	11079.2	11521	11852	7703.84	7656.31
O95793	O95793	STAU1_HUMAN	STAU1	Double-stranded RNA-binding protein Staufen homolog 1	197265	211671	225819	211827	215752	216342	240618	222244	256136	162700	167279	175352
O95793;Q9NUL3	Q9NUL3;O95793	STAU1_HUMAN;STAU2_HUMAN	STAU1;STAU2	Double-stranded RNA-binding protein Staufen homolog 1	67505.8	44184.1	62370.5	83584.7	44704.5	62884.8	45944.1	31727.8	56255.4	90791.1	55422.3	54397.4
O95801	O95801	TTC4_HUMAN	TTC4	Tetratricopeptide repeat protein 4	76010.4	80661.3	58146.1	72206.1	72471.2	68182.4	70872.2	67365.8	58852.5	47405.5	48040.9	42398
O95807	O95807	TM50A_HUMAN	TMEM50A	Transmembrane protein 50A	6780.83	5180.13	6888.14	4544.7	5708.14	3716.03	6124.9	5520.42	5795.64	4956.43	4634.23	2513.68
O95816	O95816	BAG2_HUMAN	BAG2	BAG family molecular chaperone regulator 2	23351.2	15574.2	19077.6	28261.5	15075.6	17923.2	35663.6	13430.6	15172.9	30969.1	19291.8	25067.3
O95817	O95817	BAG3_HUMAN	BAG3	BAG family molecular chaperone regulator 3	37225.9	50161.6	44059.7	34639.7	45875.7	36799.9	38771.5	42790.4	29320.6	18631.1	21901.4	21587.1
O95819	O95819	M4K4_HUMAN	MAP4K4	Mitogen-activated protein kinase kinase kinase kinase 4	110691	121639	128013	102857	108841	108418	131108	114996	100496	80093.9	76305.7	79889.8
O95819;Q8N4C8;Q9UKE5	Q8N4C8;O95819;Q9UKE5	M4K4_HUMAN;MINK1_HUMAN;TNIK_HUMAN	MAP4K4;MINK1;TNIK	Mitogen-activated protein kinase kinase kinase kinase 4	146747	137726	154911	143257	122725	132830	143133	134193	104380	110897	102099	102571
O95822	O95822	DCMC_HUMAN	MLYCD	Malonyl-CoA decarboxylase, mitochondrial	36433.2	36603.9	34163.4	31204.6	32167	29869.5	41857.6	36834.1	32149.1	26096.3	30231.6	27036.1
O95825	O95825	QORL1_HUMAN	CRYZL1	Quinone oxidoreductase-like protein 1	17089.2	16894.1	26944.2	15410.5	20153	17182.6	21234.4	23486.9	17673.7	9457.35	8443.06	17905.5
O95831	O95831	AIFM1_HUMAN	AIFM1	Apoptosis-inducing factor 1, mitochondrial	265428	290489	295609	258177	271949	240507	305972	296506	274771	194809	190471	197824
O95833	O95833	CLIC3_HUMAN	CLIC3	Chloride intracellular channel protein 3	28603.1	29274.6	23998.9	27238.6	27898.3	30918	35488.9	30527.5	23205.5	21939.7	15983	19978.1
O95834	O95834	EMAL2_HUMAN	EML2	Echinoderm microtubule-associated protein-like 2	13014.4	9928.62	10673.1	11540.4	18542.5	11668.1	14763.5	19001.8	14514.8	12758.1	17475.8	15699
O95835	O95835	LATS1_HUMAN	LATS1	Serine/threonine-protein kinase LATS1	15462.1	20861.2	22580.7	17838.8	17117	23299.2	21017.1	19733.9	18500.5	19059	16712.1	16579.4
O95835;Q9NRM7	Q9NRM7;O95835	LATS1_HUMAN;LATS2_HUMAN	LATS1;LATS2	Serine/threonine-protein kinase LATS1	37309.4	62629.1	57120.2	35108.3	36903.6	44877.3	44937.5	39538.4	32118.6	18551	21704.7	29643.8
O95837	O95837	GNA14_HUMAN	GNA14	Guanine nucleotide-binding protein subunit alpha-14			20214
O95837;P29992	P29992;O95837	GNA11_HUMAN;GNA14_HUMAN	GNA11;GNA14	Guanine nucleotide-binding protein subunit alpha-14	135529	134690	96326.2	175402		78100.3	89418.2	165250		184081	55746.4	63488
O95837;P29992;P50148	P29992;P50148;O95837	GNA11_HUMAN;GNA14_HUMAN;GNAQ_HUMAN	GNA11;GNA14;GNAQ	Guanine nucleotide-binding protein subunit alpha-14	408438	129514	80376.4	419124	81351.5	52783.5	395500	146434	67724.7	416408	91764.8	65579.8
O95837;P29992;P50148;Q03113;Q14344	Q14344;P29992;P19086;Q03113;P50148;O95837	GNA11_HUMAN;GNA12_HUMAN;GNA13_HUMAN;GNA14_HUMAN;GNAQ_HUMAN	GNA11;GNA12;GNA13;GNA14;GNAQ	Guanine nucleotide-binding protein subunit alpha-14	108396	52776.6	112779	120932	75064.7	114932	49445.8	44318.1	100260	175674	128312	144596
O95858	O95858	TSN15_HUMAN	TSPAN15	Tetraspanin-15	8183.52	9440.62	8382.04	6194.61	7262.01		7607.78		9824.76	4599.69		6045.13
O95861	O95861	BPNT1_HUMAN	BPNT1	3'(2'),5'-bisphosphate nucleotidase 1	25981	29586.3	21418.9	24211.1	26675.7	18993.5	32780.3	32208.8	26618.8	18315.2	23798.7	19768.7
O95864	O95864	FADS2_HUMAN	FADS2	Acyl-CoA 6-desaturase	7694.68	13044	21539.7	11966.9	10368.5	20213	14997.6	11505.3	8506.59	8361.82	8501.03	8644.5
O95865	O95865	DDAH2_HUMAN	DDAH2	N(G),N(G)-dimethylarginine dimethylaminohydrolase 2	20180.4	17204.3	15572.9	21663.3	18763.8	12316	17819	13885.2	15866	16120.9	14402.7	12551.8
O95870	O95870	ABHGA_HUMAN	ABHD16A	Phosphatidylserine lipase ABHD16A	72252.8	54735.1	51247.5	70599.9	52425.8	50208.6	77105.4	43889.6	52381.7	65484.5	58774.7	53407.1
O95873	O95873	CF047_HUMAN	C6orf47	Uncharacterized protein C6orf47	13545.9	10875.6	10081.3	9347.99	9703.11	7915.06	13885.3	12442.2	8433.44	7045.48	6722.7	4491.26
O95881	O95881	TXD12_HUMAN	TXNDC12	Thioredoxin domain-containing protein 12	17871.5	13839.7	10450.4	16729.5	13167.5	10616	23459.1	20069.7	16594.4	18383.2	18718.4	14473.5
O95900	O95900	TRUB2_HUMAN	TRUB2	Pseudouridylate synthase TRUB2, mitochondrial	112505	102199	109409	103173	93670	95330.3	130369	89247.4	93067.7	97968.2	73970.9	79588.3
O95905	O95905	ECD_HUMAN	ECD	Protein ecdysoneless homolog	86687.4	116281	135588	103536	104975	126641	119241	126374	110996	80158.2	79919.6	84688.6
O95926	O95926	SYF2_HUMAN	SYF2	Pre-mRNA-splicing factor SYF2	6575.72	3935.41					9653.51	11303.5	7770.48
O95935	O95935	TBX18_HUMAN	TBX18	T-box transcription factor TBX18	31464	28776.6	27684.9	23508.9	23817.8	20679.1	37554.2	29608.5	25347.5	19298.6	15899.6	18373.2
O95935;Q96SF7	O95935;Q96SF7	TBX15_HUMAN;TBX18_HUMAN	TBX15;TBX18	T-box transcription factor TBX18	2409.28	4285.31	4603.91	2343.56	2342.16	2370.34	4772.15	3231.21	2661.36	2310.17	2141.71	2446.77
O95983	O95983	MBD3_HUMAN	MBD3	Methyl-CpG-binding domain protein 3	69119.7	73181.3	56946.3	54097.3	54131.9	54928.6	93365.5	98635.5	74887.7	42561	39716.9	39355.3
O95985	O95985	TOP3B_HUMAN	TOP3B	DNA topoisomerase 3-beta-1	44540.4	64852.7	56168.2	33964.2	32838.5	28616.9	51581.2	52711.8	44839.3	19989.9	20454.6	22163.1
O95989	O95989	NUDT3_HUMAN	NUDT3	Diphosphoinositol polyphosphate phosphohydrolase 1	41666.1	36567	46280.2	37808.2	37063.2	28308.7	45544.2	33335.2	30847.1	37423.7	38086.7	23578.5
O96000	O96000	NDUBA_HUMAN	NDUFB10	NADH dehydrogenase [ubiquinone] 1 beta subcomplex subunit 10	95946.3	115945	121323	93507.8	103522	92279.1	130110	112982	97080.8	67391.4	70405.4	76751.2
O96005	O96005	CLPT1_HUMAN	CLPTM1	Putative lipid scramblase CLPTM1	116033	135977	105022	112223	121660	98772.4	133764	121946	101711	116307	95039.2	96671.6
O96006	O96006	ZBED1_HUMAN	ZBED1	E3 SUMO-protein ligase ZBED1	5144.72	13916.3	17077.1		9346.58	11578.9	9301.74	9519.41	10866.8	3617.29	5771.31	6365.82
O96007	O96007	MOC2B_HUMAN	MOCS2	Molybdopterin synthase catalytic subunit	4408.14	5500.7	5830.61	4607.54	5244.11	5802.93	6001.03	7040.62	4104.07	3115.77	2929.71	3104.77
O96008	O96008	TOM40_HUMAN	TOMM40	Mitochondrial import receptor subunit TOM40 homolog	658099	668669	583996	561842	559730	454674	781812	712012	602441	465105	502547	462201
O96011	O96011	PX11B_HUMAN	PEX11B	Peroxisomal membrane protein 11B	162735	144294	125643	155268	134118	113659	200936	162940	133188	121054	114582	105207
O96013	O96013	PAK4_HUMAN	PAK4	Serine/threonine-protein kinase PAK 4	188954	174134	179017	186295	167985	165196	216832	177237	166458	159148	126204	128010
O96015	O96015	DNAL4_HUMAN	DNAL4	Dynein axonemal light chain 4	5959.1	5617.65	7255.32	4913.43	4615.71	5286.8	5949.39	6505.18	6548.26	3430.47		2904.91
O96017	O96017	CHK2_HUMAN	CHEK2	Serine/threonine-protein kinase Chk2	52416.3	62575.4	56385.8	43494.7	45202.7	44030.7	69724.3	74809.2	49509.3	29571.3	30330.2	32966.1
O96018	O96018	APBA3_HUMAN	APBA3	Amyloid-beta A4 precursor protein-binding family A member 3	7065.58	7595.56	8506.19	7859.78	7417.29	8025.39	9697.07	12380.6	8727.75	5817.8	4563.92	6618.49
O96019	O96019	ACL6A_HUMAN	ACTL6A	Actin-like protein 6A	472729	623178	738684	468981	577234	565344	679363	686637	631684	313808	397054	483178
O96028	O96028	NSD2_HUMAN	NSD2	Histone-lysine N-methyltransferase NSD2	50335.7	62978	78123.7	49931.9	60726.9	70347.7	96954.6	100607	123202	43353.3	52488.6	58305.9
P00156	P00156	CYB_HUMAN	MT-CYB	Cytochrome b	63878.1	64103.9	51913.5	57344.9	56973.8	44372.5	82539.2	46384.4	51404.6	45590.7	47585.3	39271.5
P00167	P00167	CYB5_HUMAN	CYB5A	Cytochrome b5	52713.2	50906.2	62130	61014.9	67628.1	53554.6	58549.4	52628.8	58474.5	47388.3	49947.6	38155.8
P00338	P00338	LDHA_HUMAN	LDHA	L-lactate dehydrogenase A chain	664184	493051	475835	793504	509892	405037	771100	492268	494568	541897	507748	460983
P00338;P07195	P07195;P07864;Q6ZMR3;P00338	LDHA_HUMAN;LDHB_HUMAN	LDHA;LDHB	L-lactate dehydrogenase A chain	1262370	293476	314880	1407760	360955	276236	1414460	372427	375990	899054	480356	430315
P00352	P00352	AL1A1_HUMAN	ALDH1A1	Aldehyde dehydrogenase 1A1	13259.7	15291.2	13094.4	14577.4	12987.5	13825.1	17579.2	15219.3	15183.2	10739.5	11990.5	13293
P00352;P05091	P05091;P00352	AL1A1_HUMAN;ALDH2_HUMAN	ALDH1A1;ALDH2	Aldehyde dehydrogenase 1A1	33115.7	21109.4	28832.8	36420.6	33216	44350.6	28779.6	22859.8	38982.4	53787.8	49658.3	62982.2
P00352;P05091;P30837;P47895	P30837;P05091;P00352;P47895;O94788	AL1A1_HUMAN;AL1A3_HUMAN;AL1B1_HUMAN;ALDH2_HUMAN	ALDH1A1;ALDH1A3;ALDH1B1;ALDH2	Aldehyde dehydrogenase 1A1	35654.6	17556.7	35233.7	34853.8	27584.4	47922.9	21956.6	14404.7	28930.7	79011.6	62799.4	77647.7
P00367	P00367;P49448	DHE3_HUMAN	GLUD1	Glutamate dehydrogenase 1, mitochondrial	71502	91022.5	180283	76577.9	75846.9	132587	89523.1	90676.4	150240	55268.7	80562.6	158106
P00374	P00374	DYR_HUMAN	DHFR	Dihydrofolate reductase	203683	218348	268561	229687	214094	223739	321550	263384	193329	160396	121376	135527
P00374;Q86XF0	Q86XF0;P00374	DYR2_HUMAN;DYR_HUMAN	DHFR;DHFR2	Dihydrofolate reductase	45897.3	25762.3	46863.6	53640.6	35537.7	51751.7	65126	26267.8	32585.9	53017.7	33822.9	37274.2
P00387	P00387	NB5R3_HUMAN	CYB5R3	NADH-cytochrome b5 reductase 3	171264	196675	200283	162194	178882	187266	190745	196848	217428	124343	227833	227938
P00390	P00390	GSHR_HUMAN	GSR	Glutathione reductase, mitochondrial	15474.6	7995.37	6284.14	10292.3	8054.53		13051.4		2219.62	9081.2
P00395	P00395	COX1_HUMAN	MT-CO1	Cytochrome c oxidase subunit 1	4590.27	3073.8	3952.89	4599.11	3318.38	3866.08	5721.72	4839.2	4990.23	3685.18	6715.06	3659.52
P00403	P00403	COX2_HUMAN	MT-CO2	Cytochrome c oxidase subunit 2	788440	787614	634941	705109	648808	597223	887515	743683	686381	576469	648767	583986
P00414	P00414	COX3_HUMAN	MT-CO3	Cytochrome c oxidase subunit 3	95168.5	83481.3	52271.4	74220.4	72800.9	51587	98077.9	89260.7	51081.1	75442.8	63206.9	50225.8
P00488	P00488	F13A_HUMAN	F13A1	Coagulation factor XIII A chain	29308.5	41077.7	41797.5	21023.4	28852.9	37941.8	34564.8	53781.2	43861.5	21505.7	20041	43976.1
P00491	P00491	PNPH_HUMAN	PNP	Purine nucleoside phosphorylase	43069.5	36668	31130.8	45983.9	36639.3	32898.4	54578.2	40798.5	36780.3	40094.4	34305.3	33464.2
P00492	P00492	HPRT_HUMAN	HPRT1	Hypoxanthine-guanine phosphoribosyltransferase	54361.1	52526.6	43549.7	51251.9	49052.2	39754	74567.1	59030.8	53360.7	40498	39072.5	35366.2
P00505	P00505	AATM_HUMAN	GOT2	Aspartate aminotransferase, mitochondrial	14614	18443.4	11189.2	16811.1	15855.6	12829.2	20441.1	12546.2	18201.1	18405.4	11963.6	11126.3
P00519	P00519	ABL1_HUMAN	ABL1	Tyrosine-protein kinase ABL1	84666.6	97369.3	90650.6	71225.4	77973.6	66868.5	102983	85845.5	74167.1	55988.1	53760.9	49692.7
P00519;P42684	P00519;P42684	ABL1_HUMAN;ABL2_HUMAN	ABL1;ABL2	Tyrosine-protein kinase ABL1	43292.7	57056.2	46835.3	39094.2	39651.6	33846.4	41044.2	35930.2	25989.5	26461.2	24730.8	22642.1
P00533	P00533	EGFR_HUMAN	EGFR	Epidermal growth factor receptor	223090	336044	358535	196450	255114	260333	276206	296081	253470	160562	171223	197469
P00558	P00558	PGK1_HUMAN	PGK1	Phosphoglycerate kinase 1	367264	500994	578428	340110	398724	471842	453599	480523	485811	267848	384532	396749
P00568	P00568	KAD1_HUMAN	AK1	Adenylate kinase isoenzyme 1	335421	292361	276359	366457	296622	271937	396189	305028	277040	328464	214992	196510
P00734	P00734	THRB_HUMAN	F2	Prothrombin	15743.9	19529.6	26235.8	13254	18865.3	21721.5	21380.3	25433.5	18624.5	13649.5	22675.7	14731.9
P00747	P00747;CON_P06868	PLMN_HUMAN	PLG	Plasminogen	93359.8	111680	107609	95661.4	109211	91223.6	119554	121203	94289	77592.6	85126.5	69743.7
P00749	P00749	UROK_HUMAN	PLAU	Urokinase-type plasminogen activator		6003.74	5743.72			7197.33	4931.25	5656.54	5020.11			3058.99
P00750	P00750	TPA_HUMAN	PLAT	Tissue-type plasminogen activator	20371.4	18482.6	15010.3	18923	14469.6	15393.2	17857	18042.3	16662.1	14183.2	14401	14480.8
P00846	P00846	ATP6_HUMAN	MT-ATP6	ATP synthase subunit a	340032	127122	111501	349401	115545	140607	363492	159109	92924	380840	171304	150854
P00918	P00918	CAH2_HUMAN	CA2	Carbonic anhydrase 2	28669.3	27370.9	27164.4	28127.5	27340.9	27635.2	29684.8	31342.5	22120.5	24460.7	16720.8	17461.2
P00966	P00966	ASSY_HUMAN	ASS1	Argininosuccinate synthase	31020.6	38734.3	45966.4	38527.5	48357.1	47071.8	54626	38194.8	46799.1	28095.2	29550.1	35369.4
P00973	P00973	OAS1_HUMAN	OAS1	2'-5'-oligoadenylate synthase 1	119836	137028	125492	110020	107624	118941	131155	120818	120090	86972.1	75977.7	102193
P01008	P01008;CON_P41361	ANT3_HUMAN	SERPINC1	Antithrombin-III	9916.19	2279.7		12002	2765.3		2063.9	3222.22			1596.32
P01019	P01019	ANGT_HUMAN	AGT	Angiotensinogen	14657.6	13722.6	13758.6	10237.9	12676.8	12258.9	16151.4	13262.5	13628.2	7622.42	9585.7	7608.88
P01023	P01023	A2MG_HUMAN	A2M	Alpha-2-macroglobulin	26645	11325.4	8939.65	28677.7	15125.4	8045	24264.5	9773.41	14915.3	28371.8	9570.88	11519.7
P01023;P20742	P20742;P01023	A2MG_HUMAN;PZP_HUMAN	A2M;PZP	Alpha-2-macroglobulin	61313.3			62795.7			36181.4		15164.5	66117.8
P01024	P01024	CO3_HUMAN	C3	Complement C3	29739	41095.6	46324.1	27344.1	36482.5	38973.5	33980.5	40209.5	37663.4	23854.9	29853.1	34777.6
P01040	P01040	CYTA_HUMAN	CSTA	Cystatin-A	61053.6	55700	44129.8	117838	65796.7	41634.6	47657.3		31045.9	66750.4	43134.6	43818.5
P01100	P01100	FOS_HUMAN	FOS	Protein c-Fos	11144.6	21979.8	15125.2	8979.22	10167.8	8750.91	54802.7	98657.2	53036.2	2486.59		3700.87
P01111	P01111	RASN_HUMAN	NRAS	GTPase NRas	94869.4	98395.9	92884.9	81324.7	89220.5	81017.1	96830.9	60760	83343.4	65821.2	107460	111641
P01111;P01112	P01111;P01112	RASH_HUMAN;RASN_HUMAN	HRAS;NRAS	GTPase NRas	39232.7	60108.5	37054.3	38371.7	44053.6	43783	43751.9	53831.7	47588.6	45177.4	57989.5	64922.1
P01112	P01116;P01112	RASH_HUMAN	HRAS	GTPase HRas	8995.07	12307.9	8783.91	9753.27	15602	8757.97	11390.1	9872.85	11923.6	6014.46	8513.79	7525.05
P01130	P01130	LDLR_HUMAN	LDLR	Low-density lipoprotein receptor	11135.7	16565.6	17864.5	13196	11323.5	12791.8	14406.3	15539.3	14471.9	9364.67	9604.17	8293.86
P01137	P01137	TGFB1_HUMAN	TGFB1	Transforming growth factor beta-1 proprotein	127437	133995	110012	136515	126786	126873	155077	118793	121351	108058	96868.1	102954
P01584	P01584	IL1B_HUMAN	IL1B	Interleukin-1 beta	5131.28	4683.67			3927.76		10098.5	6885.43		4009.34		3521.47
P01591	P01591	IGJ_HUMAN	JCHAIN	Immunoglobulin J chain	13750	13291.8		10111.6		10356.3	9074.09	10564.1		9958.22	10587.9	16780.6
P01834	P01834	IGKC_HUMAN	IGKC	Immunoglobulin kappa constant	9730.49	5571.19	8555.46	5105.36	4808.96	6472.78	6613.4	5536.27	7614.36	10103.1	11555.4	12034.5
P01857	P01857	IGHG1_HUMAN	IGHG1	Immunoglobulin heavy constant gamma 1	103255	75199.2	57931.5	70872.5		70300.8	78570.8	84488	90232.3	124183	37127.3	102702
P01857;P01861	P01861;P01860;P01857	IGHG1_HUMAN;IGHG4_HUMAN	IGHG1;IGHG4	Immunoglobulin heavy constant gamma 1	5921.75	2836.52	2532.71	2536.3	2850.77	3102.97	5271.01	3675.89	3189.02	5204.13	5142.62	7450.18
P01859;P01861	P01859;P01861	IGHG2_HUMAN;IGHG4_HUMAN	IGHG2;IGHG4	Immunoglobulin heavy constant gamma 2	7813	5155.49	7389.21	6230.86	4109.01	4945.4	7953.13	6549.74	6393.47	9550.87	7688.12	7152.26
P01876	P01876	IGHA1_HUMAN	IGHA1	Immunoglobulin heavy constant alpha 1	14070	13610.5		13599.1	11848.9	10729.3	15381.5	14964.3	7924.29	14283.3	18168.9	12180.4
P01889	P01889	HLAB_HUMAN	HLA-B	HLA class I histocompatibility antigen, B alpha chain	18252.3	19445.1	24913.3	16841.6	20666	18141	22292.9	17612.5	17944.5	11798.3	11169.3	15019.4
P01889;P04439	P01889;P04439	HLAA_HUMAN;HLAB_HUMAN	HLA-A;HLA-B	HLA class I histocompatibility antigen, B alpha chain	4044.87	5400.38	4224.28	2113.58	3038.3				3442.51			2071.86
P01889;P04439;P10321	P01889;P10321;P01893;P04439	HLAA_HUMAN;HLAB_HUMAN;HLAC_HUMAN	HLA-A;HLA-B;HLA-C	HLA class I histocompatibility antigen, B alpha chain	34248.1	12061.8	16718.4	36334	15515.7	19475.6	38604.9	19478.1	19475.9	28617.5	10885.3	23765.3
P01889;P04439;P13747;P17693	P17693;P01889;P13747;P01893;P04439	HLAA_HUMAN;HLAB_HUMAN;HLAE_HUMAN;HLAG_HUMAN	HLA-A;HLA-B;HLA-E;HLA-G	HLA class I histocompatibility antigen, B alpha chain	200418	179644	283028	197214	188791	205891	212663	185211	231380	146167	133945	181859
P01889;P10321	P01889;P10321	HLAB_HUMAN;HLAC_HUMAN	HLA-B;HLA-C	HLA class I histocompatibility antigen, B alpha chain	49372.4	46873	61920.5	46959	40560.1	53183.2	56733.1	46326.4	56687.7	39332.4	32585.2	43749.5
P01889;P10321;P13747	P01889;P13747;P10321;P01893	HLAB_HUMAN;HLAC_HUMAN;HLAE_HUMAN	HLA-B;HLA-C;HLA-E	HLA class I histocompatibility antigen, B alpha chain	21427	24965.7	18953.2	19525.8	18517.2	14023.3	33448.3	22767.4	17763.7	10185.6	11111.3	13995.1
P01889;P13747	P01889;P13747	HLAB_HUMAN;HLAE_HUMAN	HLA-B;HLA-E	HLA class I histocompatibility antigen, B alpha chain			2366.54			3893.79	6857.72				1837.55	2363.83
P02462	P02462;P29400	CO4A1_HUMAN	COL4A1	Collagen alpha-1(IV) chain	36517.6	61560.2	72989.6	34609.1	82234.8	105972	37338.2	79927.5	60876.4	28938.2	62616.9	79491.5
P02511	P02511	CRYAB_HUMAN	CRYAB	Alpha-crystallin B chain	151609	157581	163888	153231	131985	161026	149771	128123	93652.4	112339	72006.7	69491.2
P02533	P02533;CON_P02533	K1C14_HUMAN	KRT14	Keratin, type I cytoskeletal 14	142458	98679	60264.2	140636	116207	79563.9	152062	108540	90196.7	199924	124869	137556
P02533;P08727	P08727;P02533;CON_P02533;CON_P08727	K1C14_HUMAN;K1C19_HUMAN	KRT14;KRT19	Keratin, type I cytoskeletal 14	49895.4	32986.6	20263	771262	36718.5	49106.2	38615.1	14668.2	22099.1	128299	34904.3	23507.2
P02533;P08727;P08779;P13645;P19012;P35527;Q04695;Q99456	P19012;Q04695;P08779;P08727;P02533;P35527;Q99456;P13645;CON_P13645;CON_Q99456;CON_P02533;CON_P19012;CON_P08779;CON_Q04695;CON_P08727;CON_P35527	K1C10_HUMAN;K1C12_HUMAN;K1C14_HUMAN;K1C15_HUMAN;K1C16_HUMAN;K1C17_HUMAN;K1C19_HUMAN;K1C9_HUMAN	KRT10;KRT12;KRT14;KRT15;KRT16;KRT17;KRT19;KRT9	Keratin, type I cytoskeletal 14	2829000	1052650	1074340	3497360	1712760	2117460	1240070	880955	2140080	5500140	3760310	4791260
P02533;P08727;P08779;P13645;P19012;Q04695;Q99456	P19012;Q04695;P08779;P08727;P02533;Q99456;P13645;CON_P13645;CON_Q99456;CON_P02533;CON_P19012;CON_P08779;CON_Q04695;CON_P08727	K1C10_HUMAN;K1C12_HUMAN;K1C14_HUMAN;K1C15_HUMAN;K1C16_HUMAN;K1C17_HUMAN;K1C19_HUMAN	KRT10;KRT12;KRT14;KRT15;KRT16;KRT17;KRT19	Keratin, type I cytoskeletal 14	23455.8			18632.6			25512.1	11668.2		35057.9
P02533;P08727;P08779;P13646;P19012;Q04695	P19012;Q04695;P08779;P08727;P35900;P02533;Q8N1A0;P13646;CON_P13646;CON_P02533;CON_P19012;CON_P08779;CON_Q04695;CON_P08727;CON_P35900	K1C13_HUMAN;K1C14_HUMAN;K1C15_HUMAN;K1C16_HUMAN;K1C17_HUMAN;K1C19_HUMAN	KRT13;KRT14;KRT15;KRT16;KRT17;KRT19	Keratin, type I cytoskeletal 14	385376	83737.8	61536.6	596656	91303.1	116284	473019	83984.6	102717	517497	160926	253586
P02533;P08727;P08779;P19012;Q04695	P19012;Q04695;P08779;P08727;P02533;CON_P02533;CON_P19012;CON_P08779;CON_Q04695;CON_P08727	K1C14_HUMAN;K1C15_HUMAN;K1C16_HUMAN;K1C17_HUMAN;K1C19_HUMAN	KRT14;KRT15;KRT16;KRT17;KRT19	Keratin, type I cytoskeletal 14	555846	21560.5	11311.6	2093140	18719.2	31310.3	401708	17078	18356.5	897772	38316.4	45673.6
P02533;P08727;Q04695	Q04695;P08727;P02533;CON_P02533;CON_Q04695;CON_P08727	K1C14_HUMAN;K1C17_HUMAN;K1C19_HUMAN	KRT14;KRT17;KRT19	Keratin, type I cytoskeletal 14	10951.2	2886.18		50187.4		2704.81	7702.78		2981.14	17617.4	3952.87
P02533;P08779	P08779;P02533;CON_P02533;CON_P08779	K1C14_HUMAN;K1C16_HUMAN	KRT14;KRT16	Keratin, type I cytoskeletal 14	227962	101120	66879.3	756143	88994.2	112235	188706	67465.9	81704.6	345629	153766	255923
P02533;P08779;P13645;Q7Z3Y8;Q7Z3Y9;Q7Z3Z0	Q7Z3Y9;P08779;Q7Z3Y7;Q7Z3Y8;P02533;P13645;Q7Z3Z0;CON_P13645;CON_P02533;CON_P08779;CON_Q7Z3Z0;CON_Q7Z3Y9;CON_Q7Z3Y8;CON_Q7Z3Y7	K1C10_HUMAN;K1C14_HUMAN;K1C16_HUMAN;K1C25_HUMAN;K1C26_HUMAN;K1C27_HUMAN	KRT10;KRT14;KRT16;KRT25;KRT26;KRT27	Keratin, type I cytoskeletal 14	4240340	3090560	2582580	3508040	3839300	3347950	3127440	2796220	3669680	4643910	4013770	4203010
P02533;P08779;P13646;P19012	P19012;P08779;P02533;P13646;CON_P13646;CON_P02533;CON_P19012;CON_P08779	K1C13_HUMAN;K1C14_HUMAN;K1C15_HUMAN;K1C16_HUMAN	KRT13;KRT14;KRT15;KRT16	Keratin, type I cytoskeletal 14				9893.33			3387.08			4303.78
P02533;P08779;P13646;P19012;Q04695	P19012;Q04695;P08779;P35900;P02533;P13646;CON_P13646;CON_P02533;CON_P19012;CON_P08779;CON_Q04695;CON_P35900	K1C13_HUMAN;K1C14_HUMAN;K1C15_HUMAN;K1C16_HUMAN;K1C17_HUMAN	KRT13;KRT14;KRT15;KRT16;KRT17	Keratin, type I cytoskeletal 14	43916.7	36854.8	16451.5	71797.3	53818.1	25340	76578.4	28250.5	30780.5	86730	47040.3	40541
P02533;P08779;Q04695	Q04695;P08779;P02533;CON_P02533;CON_P08779;CON_Q04695	K1C14_HUMAN;K1C16_HUMAN;K1C17_HUMAN	KRT14;KRT16;KRT17	Keratin, type I cytoskeletal 14	22570.9			37659.8			59348.6			34952.7	9556.39
P02533;Q04695	Q04695;P02533;CON_P02533;CON_Q04695	K1C14_HUMAN;K1C17_HUMAN	KRT14;KRT17	Keratin, type I cytoskeletal 14	1269970	821638	587333	1288000	885639	819595	1056510	622781	868900	1703180	1111880	1176180
P02538	P02538;CON_P02538	K2C6A_HUMAN	KRT6A	Keratin, type II cytoskeletal 6A	58195.2	51429.5	30307.6	199744	40825.4	57711.2	83489.9	39024.4	30053	114114	100712	97099.2
P02538;P13647;P48668	P13647;P02538;P48668;CON_P13647;CON_P02538;CON_P04259;CON_P48668	K2C5_HUMAN;K2C6A_HUMAN;K2C6C_HUMAN	KRT5;KRT6A;KRT6C	Keratin, type II cytoskeletal 6A	105039			231009	31765.1	27173.6	72268.9	30557.6		192936	26347.2	52766.7
P02538;P48668	P02538;P48668;CON_P02538;CON_P48668	K2C6A_HUMAN;K2C6C_HUMAN	KRT6A;KRT6C	Keratin, type II cytoskeletal 6A	78009.1	99266.9	30071.1	66062.8	66823	54344.3	92440.9	70878	49133.1	74887.4	95608.5	119681
P02545	P02545	LMNA_HUMAN	LMNA	Prelamin-A/C	990830	977832	942558	931541	927697	878236	1201200	1078330	1069330	884950	944722	840440
P02545;P20700;Q03252	P02545;P20700;Q03252	LMNA_HUMAN;LMNB1_HUMAN;LMNB2_HUMAN	LMNA;LMNB1;LMNB2	Prelamin-A/C	175128			89994.2			153497			149783		19744.1
P02649	P02649	APOE_HUMAN	APOE	Apolipoprotein E	12978.6	8093.11	6497.32	17733.2	12522.3	6305.03	19857.8	7672.85	7888.56	20008.5	12912.5	7696.76
P02675	P02675	FIBB_HUMAN	FGB	Fibrinogen beta chain	22098.5	24351.5	35610.9	19420.1	22053.9	26866.1	23165.8	18744.6	24277.1	16425.6	17578.2	26776.9
P02679	P02679	FIBG_HUMAN	FGG	Fibrinogen gamma chain	3368.8		4863.94		3429.86	4511.79		3575.12	2963.57	2494.68	3683.71	5630.27
P02751	P02751;CON_P07589	FINC_HUMAN	FN1	Fibronectin	288473	279760	527254	241299	473495	1043710	256701	303584	426562	205862	354716	983377
P02765	P02765;CON_P12763	FETUA_HUMAN	AHSG	Alpha-2-HS-glycoprotein	111945	132643	125586	124843	140491	104886	123734	113274	99809.5	76207.6	120730	96876.5
P02768	P02768;CON_P02769	ALBU_HUMAN	ALB	Albumin	633948	585857	508867	618352	567640	573031	605206	404826	329763	755516	703749	579129
P02786	P02786	TFR1_HUMAN	TFRC	Transferrin receptor protein 1	63912.3	60488.7	48962	67440.6	70169.9	44874.4	95407	74898.6	56703.8	68909.6	61154.7	43711.7
P02788	P02788;CON_Q29443	TRFL_HUMAN	LTF	Lactotransferrin	14912.1	14377.6		20932.6	8077.49	15747.4	23273.1	10102.7		20017.6	21962.3	16724.8
P02794	P02794	FRIH_HUMAN	FTH1	Ferritin heavy chain	19819.3	21115.8	20973.5	27327	25459.9	27661.1	23701.4	26282.4	30680.4	19472.3	28138.9	19316.7
P02795;P04732;P13640;P80297;Q8N339	P02795;Q8N339;P80297;P13640;P04732	MT1E_HUMAN;MT1G_HUMAN;MT1M_HUMAN;MT1X_HUMAN;MT2_HUMAN	MT1E;MT1G;MT1M;MT1X;MT2A	Metallothionein-2	7577.54	13122.6	7677.02	8981.78	13260.5	9759.37	10890.9	15326.3	15388.6	7691.16	13470.4	15213.9
P03372	P03372	ESR1_HUMAN	ESR1	Estrogen receptor			139115	22917.9								107486
P03886	P03886	NU1M_HUMAN	MT-ND1	NADH-ubiquinone oxidoreductase chain 1	28304.9	48007.2	43328.6	37778.7	36262.7	30581.1	57255.9	44980.8	38110.7	28612	32824.1	24785.8
P03891	P03891	NU2M_HUMAN	MT-ND2	NADH-ubiquinone oxidoreductase chain 2	129361	121630	98681	124747	98121.6	97768.7	152494	96346.6	82821.2	107328	102121	91456.4
P03897	P03897	NU3M_HUMAN	MT-ND3	NADH-ubiquinone oxidoreductase chain 3	39629.8	42424.1	37044.4	42839.9	38768.7	32265.6	48634.3	44489.8	41480.1	28991.1	32017.6	30864.2
P03905	P03905	NU4M_HUMAN	MT-ND4	NADH-ubiquinone oxidoreductase chain 4	62926.6	55503.8	54984.8	54638.5	55676.3	51876.8	63730.9	50793.1	59998.2	54242.5	55088.5	44897.3
P03915	P03915	NU5M_HUMAN	MT-ND5	NADH-ubiquinone oxidoreductase chain 5	9122.03	7963.72	3422.86	7421.34	6516.64	6900.63	4958.47	6369.12	5472.85	6508.47	11015.4	7022.85
P03923	P03923	NU6M_HUMAN	MT-ND6	NADH-ubiquinone oxidoreductase chain 6	26138.7	20117	20025.7	21492.1	20575	19233.1	32949.4	24334.8	20459.2	24776.6	23751.2	19042.7
P03928	P03928	ATP8_HUMAN	MT-ATP8	ATP synthase protein 8	67943	68496.1	70503.9	54104.4	65849.5	70503	90601.8	67392.9	71083.1	43551.1	56479.6	44367.8
P04004	P04004;CON_Q3ZBS7	VTNC_HUMAN	VTN	Vitronectin	147845	135432	109536	155180	132736	93439.2	259393	206182	127673	128775	132569	77951.6
P04035	P04035	HMDH_HUMAN	HMGCR	3-hydroxy-3-methylglutaryl-coenzyme A reductase	6059.57	9137.58	13707.1	8721.5	9568.8	11438.5	11779.5	8003.06	8165.14	7051.12	6444.39	8164.49
P04040	P04040	CATA_HUMAN	CAT	Catalase	59921.1	42644.3	33578.1	42876.2	44070.7	36825	52838.9	41922.1	39424.8	62223.7	49250.4	46926.5
P04049	P04049	RAF1_HUMAN	RAF1	RAF proto-oncogene serine/threonine-protein kinase	266848	330055	358452	300562	315548	360735	352172	316615	249538	248205	234177	234428
P04049;P10398	P04049;P10398	ARAF_HUMAN;RAF1_HUMAN	ARAF;RAF1	RAF proto-oncogene serine/threonine-protein kinase	344667	228968	246547	358578	234412	271806	445753	249226	208480	336578	197672	244888
P04049;P10398;P15056	P04049;P15056;P10398	ARAF_HUMAN;BRAF_HUMAN;RAF1_HUMAN	ARAF;BRAF;RAF1	RAF proto-oncogene serine/threonine-protein kinase	289070	290703	328194	334006	298700	348109	328841	269294	246003	274641	217282	243045
P04049;P15056	P04049;P15056	BRAF_HUMAN;RAF1_HUMAN	BRAF;RAF1	RAF proto-oncogene serine/threonine-protein kinase	130921	124305	168638	149062	156294	166738	144093	126072	119146	96961.7	101983	110053
P04062	P04062	GBA1_HUMAN	GBA1	Lysosomal acid glucosylceramidase	21837.3	21093.5	19647.4	23975.7	17802.3	17060.8	22891.6	20186.4	14284.8	16379.9	12940.7	11783.7
P04066	P04066	FUCO_HUMAN	FUCA1	Tissue alpha-L-fucosidase	25028.4	39744.3	25041.2	28565.4	18944.4		31348.3		23316.3	17697.5	19353.8	16694.5
P04075	P04075	ALDOA_HUMAN	ALDOA	Fructose-bisphosphate aldolase A	70907.8	65652.4	75222.1	79389.7	79426.4	82933.8	94596.5	72598.6	81437.8	78470.9	67007	74464.1
P04080	P04080	CYTB_HUMAN	CSTB	Cystatin-B	116394	129006	97783.7	108238	129793	99532.8	180749	172610	125208	94435.1	93799.6	87667.2
P04083	P04083	ANXA1_HUMAN	ANXA1	Annexin A1	453273	435791	387190	477027	467578	366760	630496	585500	450464	355321	257143	216213
P04150	P04150	GCR_HUMAN	NR3C1	Glucocorticoid receptor	86874.4	84282.9	89451.7	83533.6	84046.6	82375.3	104684	81340.2	83480	68720.9	59872.8	65647.7
P04179	P04179	SODM_HUMAN	SOD2	Superoxide dismutase [Mn], mitochondrial	28844.6	18634.7	18228.6	30901.3	19952.6	14717.7	48725.2		21906.4		18339.2	10947.3
P04181	P04181	OAT_HUMAN	OAT	Ornithine aminotransferase, mitochondrial	765780	908938	726058	678247	775682	619881	968501	930097	702420	593955	717807	607922
P04183	P04183	KITH_HUMAN	TK1	Thymidine kinase, cytosolic	167841	206619	197470	151486	170234	153968	195814	213454	175718	102437	132302	131592
P04259	P04259;P13647;P02538;P48668;CON_P13647;CON_P02538;CON_P04259;CON_P48668	K2C6B_HUMAN	KRT6B	Keratin, type II cytoskeletal 6B	2766110	2315300	1375350	3707710	1995270	2071240	2740530	1827940	1836210	3115750	2540330	2815210
P04259;P04264	P04259;P04264;CON_P04264	K2C1_HUMAN;K2C6B_HUMAN	KRT1;KRT6B	Keratin, type II cytoskeletal 6B	3718770	2960110	2973750	3757290	3447540	3590660	3290500	3030510	3547600	4225050	3944440	4011300
P04259;P08670;Q9NSB2	P78386;P04259;Q5XKE5;P12035;P05787;P08729;P13647;P14136;O43790;P02538;Q14533;O95678;P08670;P78385;P48668;Q01546;Q8N1N4;Q9NSB2;CON_Q01546;CON_P12035;CON_P13647;CON_P02538;CON_P04259;CON_P48668;CON_O95678;CON_Q8N1N4;CON_Q5XKE5;CON_P08729;CON_P05787;CON_Q14533;CON_P78385;CON_Q9NSB2;CON_P78386;CON_O43790	K2C6B_HUMAN;KRT84_HUMAN;VIME_HUMAN	KRT6B;KRT84;VIM	Keratin, type II cytoskeletal 6B	1373660	756272	958123	1369680	723854	1027430	1163010	616039	792060	1371740	888285	860662
P04259;Q9NSB2	P04259;Q5XKE5;P12035;P19013;Q86Y46;Q3SY84;P05787;P08729;P13647;Q7Z794;P02538;Q14CN4;O95678;Q7RTS7;P48668;Q01546;P35908;Q9NSB2;CON_P35908;CON_Q01546;CON_Q7Z794;CON_P12035;CON_P19013;CON_P13647;CON_P02538;CON_P04259;CON_P48668;CON_Q3SY84;CON_Q14CN4;CON_Q86Y46;CON_Q7RTS7;CON_O95678;CON_Q5XKE5;CON_P08729;CON_P05787;CON_Q9NSB2	K2C6B_HUMAN;KRT84_HUMAN	KRT6B;KRT84	Keratin, type II cytoskeletal 6B	2025530			2651550	1688930	2306580	1334600	1045250	1926990	4241840	3365150	3768220
P04264	P04264;CON_P04264	K2C1_HUMAN	KRT1	Keratin, type II cytoskeletal 1	4827860	3331950	2426660	4340060	3548460	3418000	4181590	3943070	3780390	6134840	5040280	5165970
P04279	P04279	SEMG1_HUMAN	SEMG1	Semenogelin-1		54090.8				7487.77		11125.3	66021.4	9688.2	8822.19	5057.64
P04279;Q02383	Q02383;P04279	SEMG1_HUMAN;SEMG2_HUMAN	SEMG1;SEMG2	Semenogelin-1		72208			9222.08				64814.9
P04350	P04350	TBB4A_HUMAN	TUBB4A	Tubulin beta-4A chain	399670	461580	448875	426963	500009	471706	471469	485058	420980	371076	401074	384649
P04350;P07437;P68371	P07437;P04350;P68371	TBB4A_HUMAN;TBB4B_HUMAN;TBB5_HUMAN	TUBB;TUBB4A;TUBB4B	Tubulin beta-4A chain	227812	32037.7	21199.1	203539	24011.7	32686.6	240253	27861.5	26581.6	179182	25977.4	26789.7
P04350;P07437;P68371;Q13509	P07437;P04350;P68371;Q13509	TBB3_HUMAN;TBB4A_HUMAN;TBB4B_HUMAN;TBB5_HUMAN	TUBB;TUBB3;TUBB4A;TUBB4B	Tubulin beta-4A chain	3128850	2510000	2409850	3034920	2643260	2466410	3129300	2406070	2489300	2869930	2343950	2306700
P04350;P07437;P68371;Q13509;Q13885	P07437;Q13885;P04350;P68371;Q9BVA1;Q13509	TBB2A_HUMAN;TBB3_HUMAN;TBB4A_HUMAN;TBB4B_HUMAN;TBB5_HUMAN	TUBB;TUBB2A;TUBB3;TUBB4A;TUBB4B	Tubulin beta-4A chain	3703980	3934690	3885770	3750750	3832050	3825510	3460730	3806300	3843090	3650490	3611010	3528800
P04350;P07437;P68371;Q13509;Q13885;Q3ZCM7;Q9BUF5	P07437;Q3ZCM7;Q13885;P04350;P68371;Q9BVA1;Q9BUF5;Q13509;A6NNZ2	TBB2A_HUMAN;TBB3_HUMAN;TBB4A_HUMAN;TBB4B_HUMAN;TBB5_HUMAN;TBB6_HUMAN;TBB8_HUMAN	TUBB;TUBB2A;TUBB3;TUBB4A;TUBB4B;TUBB6;TUBB8	Tubulin beta-4A chain	2888670	1952590	2818510	3099140	2160720	2600830	1735180	1008530	2169450	3468420	2855130	2981500
P04350;P07437;P68371;Q13509;Q13885;Q3ZCM7;Q9BUF5;Q9H4B7	P07437;Q3ZCM7;Q13885;P04350;P68371;Q9BVA1;Q9BUF5;Q13509;A6NNZ2;Q9H4B7	TBB1_HUMAN;TBB2A_HUMAN;TBB3_HUMAN;TBB4A_HUMAN;TBB4B_HUMAN;TBB5_HUMAN;TBB6_HUMAN;TBB8_HUMAN	TUBB;TUBB1;TUBB2A;TUBB3;TUBB4A;TUBB4B;TUBB6;TUBB8	Tubulin beta-4A chain	5692460	6190390	5869760	5559540	5721210	5471020	6195490	6334360	5578280	4901320	4954220	4445170
P04350;P07437;P68371;Q13509;Q13885;Q9BUF5	P07437;Q13885;P04350;P68371;Q9BVA1;Q9BUF5;Q13509	TBB2A_HUMAN;TBB3_HUMAN;TBB4A_HUMAN;TBB4B_HUMAN;TBB5_HUMAN;TBB6_HUMAN	TUBB;TUBB2A;TUBB3;TUBB4A;TUBB4B;TUBB6	Tubulin beta-4A chain	2293770	2083020	2354910	2351430	2339760	2454340	2469190	2238920	2436360	2541200	2305090	2289550
P04350;P07437;P68371;Q13885	P07437;Q13885;P04350;P68371;Q9BVA1	TBB2A_HUMAN;TBB4A_HUMAN;TBB4B_HUMAN;TBB5_HUMAN	TUBB;TUBB2A;TUBB4A;TUBB4B	Tubulin beta-4A chain	53104.9	45695.7	47308.5	40692.7	44037.7	42899.7	36834.3	43903.5	44784	45134.1	34574.9	27053.1
P04350;P07437;P68371;Q13885;Q3ZCM7	P07437;Q3ZCM7;Q13885;P04350;P68371;Q9BVA1;A6NNZ2	TBB2A_HUMAN;TBB4A_HUMAN;TBB4B_HUMAN;TBB5_HUMAN;TBB8_HUMAN	TUBB;TUBB2A;TUBB4A;TUBB4B;TUBB8	Tubulin beta-4A chain	1868620	1562990	1860410	2081190	1683540	1833540	1487970	1182150	1717480	2004050	1694780	1673370
P04350;P07437;P68371;Q13885;Q3ZCM7;Q9BUF5	P07437;Q3ZCM7;Q13885;P04350;P68371;Q9BVA1;Q9BUF5;A6NNZ2	TBB2A_HUMAN;TBB4A_HUMAN;TBB4B_HUMAN;TBB5_HUMAN;TBB6_HUMAN;TBB8_HUMAN	TUBB;TUBB2A;TUBB4A;TUBB4B;TUBB6;TUBB8	Tubulin beta-4A chain	935480	1867160	748980	894169	1407050	917953	1621920	2137800	1177920	562543	701893	750512
P04350;P68371	P04350;P68371	TBB4A_HUMAN;TBB4B_HUMAN	TUBB4A;TUBB4B	Tubulin beta-4A chain	1462450	1327110	1230030	1326660	1598930	1322570	1279740	1608510	1406000	1430150	1367110	1288520
P04350;P68371;Q13509	P04350;P68371;Q13509	TBB3_HUMAN;TBB4A_HUMAN;TBB4B_HUMAN	TUBB3;TUBB4A;TUBB4B	Tubulin beta-4A chain	3442090	3780620	3315890	3503230	3540290	3049440	4224140	4061520	3308860	2992520	2879430	2450840
P04350;P68371;Q3ZCM7	Q3ZCM7;P04350;P68371	TBB4A_HUMAN;TBB4B_HUMAN;TBB8_HUMAN	TUBB4A;TUBB4B;TUBB8	Tubulin beta-4A chain	3017470	2969650	2942540	3010530	3059030	2787280	3090530	2965110	2872140	2625710	2813750	2661810
P04350;Q9BUF5	P04350;Q9BUF5	TBB4A_HUMAN;TBB6_HUMAN	TUBB4A;TUBB6	Tubulin beta-4A chain	993930	1037880	900673	951250	1013600	943684	1354920	1240690	799338	768337	589634	647817
P04406	P04406	G3P_HUMAN	GAPDH	Glyceraldehyde-3-phosphate dehydrogenase	643294	877410	692438	775813	916816	751885	899344	944311	834938	529272	669951	673083
P04424	P04424	ARLY_HUMAN	ASL	Argininosuccinate lyase	54018.7	47196.8	46962.8	53476.8	40463.3	46206.7	65176.4	52294.7	44395.7	41538.5	45633.5	37217.8
P04439	P01893;P04439	HLAA_HUMAN	HLA-A	HLA class I histocompatibility antigen, A alpha chain	141687	155659	163575	123059	117880	127568	186246	152686	156621	78015.4	69946.4	92801.7
P04440	P01911;P04440	DPB1_HUMAN	HLA-DPB1	HLA class II histocompatibility antigen, DP beta 1 chain	11712.3	8335.53	8601.49	9058.04	8885.45	7049.99	8053.39	6978.89	7806.5	7760.69	9273.96	8436.7
P04626	P04626	ERBB2_HUMAN	ERBB2	Receptor tyrosine-protein kinase erbB-2	30594.8	35225.1	41833.1	29219.5	31723.9	30676.2	40405.6	35435.5	32455.7	24182.2	23403.9	27149.2
P04626;Q16584;Q5TCX8	Q15303;P04626;Q02779;Q16584;Q5TCX8;P80192	ERBB2_HUMAN;M3K11_HUMAN;M3K21_HUMAN	ERBB2;MAP3K11;MAP3K21	Receptor tyrosine-protein kinase erbB-2	25919.6	19704.2	28957.6	33372.6	25375.5	31202.8	18591.5	9841.49	20271.4	32747.7	26876	28097.5
P04632	P04632	CPNS1_HUMAN	CAPNS1	Calpain small subunit 1	17376.5	19650.2	17253	18462.2	19270.8	16076.9	27608.7	29134.1	25043	14540.6	17301.5	16762
P04632;Q96L46	Q96L46;P04632	CPNS1_HUMAN;CPNS2_HUMAN	CAPNS1;CAPNS2	Calpain small subunit 1	34350.3	23935.5	29361.7	33396.4	24353.5	24830.8	36844.6	28911.1	33987	28538.4	23313.8	27163.5
P04637	P04637	P53_HUMAN	TP53	Cellular tumor antigen p53	172811	215378	204358	177907	193873	187452	217764	314301	270170	139721	146255	135972
P04792	P04792	HSPB1_HUMAN	HSPB1	Heat shock protein beta-1	1377020	1421410	1380900	1394580	1404400	1325080	1610340	1465480	1202680	1147570	1034260	1023630
P04818	P04818	TYSY_HUMAN	TYMS	Thymidylate synthase	51181.8	76582.8	107753	65269.6	61631.2	85921.3	85362.7	74108.5	47408	56441.4	46213.5	41655.6
P04843	P04843	RPN1_HUMAN	RPN1	Dolichyl-diphosphooligosaccharide--protein glycosyltransferase subunit 1	1943090	2297400	2137700	1729430	1974180	1773840	2232260	2341940	2028200	1377340	1592410	1563790
P04844	P04844	RPN2_HUMAN	RPN2	Dolichyl-diphosphooligosaccharide--protein glycosyltransferase subunit 2	1217060	1291170	1123740	1086190	1090120	991598	1387970	1323180	1139680	893094	906621	926143
P04899	P04899	GNAI2_HUMAN	GNAI2	Guanine nucleotide-binding protein G(i) subunit alpha-2	1540050	1480720	1455590	1428930	1394050	1327730	1776630	1532320	1447930	1199570	1273080	1193090
P04899;P08754;P63096	P08754;P09471;P04899;P63096	GNAI1_HUMAN;GNAI2_HUMAN;GNAI3_HUMAN	GNAI1;GNAI2;GNAI3	Guanine nucleotide-binding protein G(i) subunit alpha-2	1456830	1286360	1456120	1401100	1309160	1453620	1442420	1193140	1414320	1340890	1431100	1384480
P04899;P08754;P63096;Q5JWF2	P08754;P09471;P11488;P38405;P19087;P04899;Q5JWF2;P63096;A8MTJ3	GNAI1_HUMAN;GNAI2_HUMAN;GNAI3_HUMAN;GNAS1_HUMAN	GNAI1;GNAI2;GNAI3;GNAS	Guanine nucleotide-binding protein G(i) subunit alpha-2		78519.5	52183.3	445110		78512.4	452678	72549.3			75349.9
P04899;P63096	P04899;P63096	GNAI1_HUMAN;GNAI2_HUMAN	GNAI1;GNAI2	Guanine nucleotide-binding protein G(i) subunit alpha-2	47889.9	107201	50275	44775.6	60777.2	64891.5	85616.9	92711.1	67099	27412.3	38765.3	36750
P04908;P0C0S5;P0C0S8;P20671;Q16777;Q6FI13;Q71UI9;Q7L7L0;Q93077;Q96KK5;Q99878;Q9BTM1	P0C0S5;P04908;Q6FI13;P0C0S8;P20671;Q9BTM1;Q96QV6;P16104;Q99878;Q71UI9;Q7L7L0;Q93077;Q16777;Q96KK5	H2A1B_HUMAN;H2A1C_HUMAN;H2A1D_HUMAN;H2A1H_HUMAN;H2A1J_HUMAN;H2A1_HUMAN;H2A2A_HUMAN;H2A2C_HUMAN;H2A3_HUMAN;H2AJ_HUMAN;H2AV_HUMAN;H2AZ_HUMAN	H2AC12;H2AC14;H2AC17;H2AC19;H2AC20;H2AC25;H2AC6;H2AC7;H2AC8;H2AJ;H2AZ1;H2AZ2	Histone H2A type 1-B/E	425888	243188	339993	379158	278412	621515	738914	548880	885886	524399	306723	393132
P04908;P0C0S8;P20671;Q16777;Q6FI13;Q7L7L0;Q93077;Q96KK5;Q99878;Q9BTM1	P04908;Q6FI13;P0C0S8;P20671;Q9BTM1;Q99878;Q7L7L0;Q93077;Q16777;Q96KK5	H2A1B_HUMAN;H2A1C_HUMAN;H2A1D_HUMAN;H2A1H_HUMAN;H2A1J_HUMAN;H2A1_HUMAN;H2A2A_HUMAN;H2A2C_HUMAN;H2A3_HUMAN;H2AJ_HUMAN	H2AC12;H2AC14;H2AC17;H2AC19;H2AC20;H2AC25;H2AC6;H2AC7;H2AC8;H2AJ	Histone H2A type 1-B/E		185401	226499	190269	283894	356311	475980	522688	615588	188787	158621	209157
P04920	P04920	B3A2_HUMAN	SLC4A2	Anion exchange protein 2	34260.8	31614.5	31768.9	33043	25379.2	25604.5	37234.6	30966.1	24072.9	24652.6	19985.6	17598.8
P05023	P05023	AT1A1_HUMAN	ATP1A1	Sodium/potassium-transporting ATPase subunit alpha-1	561948	630204	546437	513022	548537	451744	730236	664445	552807	407459	417934	364745
P05023;P13637	P05023;P13637;P20648;P50993;Q13733;P54707	AT1A1_HUMAN;AT1A3_HUMAN	ATP1A1;ATP1A3	Sodium/potassium-transporting ATPase subunit alpha-1	702329	756705	707999	680823	712064	572364	790074	734603	649249	576292	555841	502915
P05023;P13637;Q13733	P05023;P13637;P20648;P50993;Q13733;P54707	AT1A1_HUMAN;AT1A3_HUMAN;AT1A4_HUMAN	ATP1A1;ATP1A3;ATP1A4	Sodium/potassium-transporting ATPase subunit alpha-1	645397	545424	535843	632343	560768	502317	733968	601630	589085	577771	517604	461678
P05023;Q13733	P05023;P50993;Q13733	AT1A1_HUMAN;AT1A4_HUMAN	ATP1A1;ATP1A4	Sodium/potassium-transporting ATPase subunit alpha-1	86783.7	68199.1	62891.9	111549	90658.1	95056.9	77638.9	49703.3	88034.2	125731	112294	119243
P05026	P05026	AT1B1_HUMAN	ATP1B1	Sodium/potassium-transporting ATPase subunit beta-1	129724	136471	120408	111634	114509	96594.5	139032	135193	127441	81189.2	85753.6	77153.1
P05067	P05067	A4_HUMAN	APP	Amyloid-beta precursor protein	5034.12	8554.55	8159.99	9471.15	8765.83	7665.93	6596.73	12506.8	9948.4	4545.06	3005.06	5451.14
P05089	P05089	ARGI1_HUMAN	ARG1	Arginase-1	72228.3	31439.8	25968	76141.7	47760.1	33506	61768.8	39475.9	39153.7	84754.8	55383.7	45996.6
P05091	P05091;O94788	ALDH2_HUMAN	ALDH2	Aldehyde dehydrogenase, mitochondrial	59841	61619.3	66415.3	56019.5	55672.6	61238.4	73163	59014.9	63575	48675	52378.3	57590.8
P05093	P05093	CP17A_HUMAN	CYP17A1	Steroid 17-alpha-hydroxylase/17,20 lyase	5539.14	4570.95	5532.17		5794.12	5031.04	7523.31	6285.44	6284.62	5520.04	4585.83	5406.72
P05106	P05106	ITB3_HUMAN	ITGB3	Integrin beta-3	10819.6	16224.8	21994.3	9863.74	14071.8	18428.2	12719.1	17653.8	18891.9	8802.67	9159.71	12058.4
P05109	P05109	S10A8_HUMAN	S100A8	Protein S100-A8	46903	27922.6	19452.2	46100.9	19253.6	22528.6	26041.3	58493	22418.2	35868.3	24699.7	20643.4
P05114	P05114	HMGN1_HUMAN	HMGN1	Non-histone chromosomal protein HMG-14			10114.8			11663.3	9780.72	11852.4	20515.8	5833.36	2250.04	10410.2
P05120	P05120	PAI2_HUMAN	SERPINB2	Plasminogen activator inhibitor 2	65785.6	76982.6	57627	53356.6			65961.3	61262.6	75061.9	50497
P05121	P05121	PAI1_HUMAN	SERPINE1	Plasminogen activator inhibitor 1	81443.4	80472.4	114173	66417.5	62432.4	95731	71353.1	78072.7	74912.6	61657.6	88248.1	68977.2
P05129;P17252	P05129;P17252	KPCA_HUMAN;KPCG_HUMAN	PRKCA;PRKCG	Protein kinase C gamma type	440051	479232	378317	409724	410261	365326	589033	463886	352345	271580	307803	244555
P05141	P05141	ADT2_HUMAN	SLC25A5	ADP/ATP translocase 2	1179250	1044830	936328	1142400	1028030	985369	1240580	1035600	1001360	1073100	942623	1015290
P05141;P12235	P05141;P12235	ADT1_HUMAN;ADT2_HUMAN	SLC25A4;SLC25A5	ADP/ATP translocase 2	406758	561031	269278	366627	455167	356076	565629	648077	394799	365723	317558	360737
P05141;P12235;P12236	P12236;P05141;P12235;Q9H0C2	ADT1_HUMAN;ADT2_HUMAN;ADT3_HUMAN	SLC25A4;SLC25A5;SLC25A6	ADP/ATP translocase 2	2312810	1712630	1808160	1915690	1749880	1733170	1932080	1592560	1669880	1803040	1691600	1599530
P05141;P12236	P12236;P05141	ADT2_HUMAN;ADT3_HUMAN	SLC25A5;SLC25A6	ADP/ATP translocase 2	4262360	4171750	4141310	3859820	4024170	3813210	4055740	4202080	3934820	3505670	3673430	3511910
P05161	P05161	ISG15_HUMAN	ISG15	Ubiquitin-like protein ISG15	116070	104860	116103	114843	106817	115361	134190	107362	109827	98134.8	97918.5	87384
P05165	P05165	PCCA_HUMAN	PCCA	Propionyl-CoA carboxylase alpha chain, mitochondrial	4282330	3736460	2844790	4099620	3643640	3140600	3939840	3227620	2936580	4212550	4210710	3844900
P05166	P05166	PCCB_HUMAN	PCCB	Propionyl-CoA carboxylase beta chain, mitochondrial	607600	629904	380148	508475	610926	413238	539276	625372	459951	547047	844779	673715
P05198	P05198	IF2A_HUMAN	EIF2S1	Eukaryotic translation initiation factor 2 subunit 1	1361740	1481380	1375060	1243450	1319650	1243020	1556410	1522030	1311490	1096390	1165040	1121280
P05231	P05231	IL6_HUMAN	IL6	Interleukin-6	23662.3	4609.29	25581.7	22866.2	24178.9	25204.6	21267.4	15470.5	20411.2	21295.7
P05362	P05362	ICAM1_HUMAN	ICAM1	Intercellular adhesion molecule 1	18424.7	28263.8	26825.2	15708	23797.3	23792.6	23819	28360.7	27397	13677.1	15535	21694.5
P05386	P05386	RLA1_HUMAN	RPLP1	Large ribosomal subunit protein P1	61785.4	100308	79963.6	60139.8	84162.1	60340.9	115367	130982	87218.2	38674.5	52023.6	39166.2
P05386;P05387	P05386;P05387	RLA1_HUMAN;RLA2_HUMAN	RPLP1;RPLP2	Large ribosomal subunit protein P1		4573.55	2492.73	3474.13	7681.02	12762.8	9751.16	13914.6	6870.52
P05387	P05387	RLA2_HUMAN	RPLP2	Large ribosomal subunit protein P2	25652.8	21055.5	30015.8	23614.4	21871	19101.7	40224.2	29773.9	33231.1	24820.8	18457	17386.1
P05388	P05388	RLA0_HUMAN	RPLP0	Large ribosomal subunit protein uL10	928954	911348	805692	916988	817104	802752	1201260	718128	740921	797403	630038	588201
P05412	P05412	JUN_HUMAN	JUN	Transcription factor Jun	6857.81	10439	9526.97	5698.09	3911.61	5746.47	29677.9	38593.7	26568.6	3299.38	2630.42	3030.95
P05412;P17535	P17535;P05412	JUND_HUMAN;JUN_HUMAN	JUN;JUND	Transcription factor Jun		6112.96	6775.11	6107.37			16514.8	12567.2	29328.7
P05423	P05423	RPC4_HUMAN	POLR3D	DNA-directed RNA polymerase III subunit RPC4	27588.4	32315	41491.1	27220.7	32168.6	28218.5	35216.4	32260.7	35218.8	20513.6	19099.9	11094.8
P05455	P05455	LA_HUMAN	SSB	Lupus La protein	33889.7	40817.5	52794.8	30291	36195.3	47176.1	150066	195464	144475	24218.9	29282.2	42200.3
P05546	P05546;CON_A6QPP2	HEP2_HUMAN	SERPIND1	Heparin cofactor 2	7817.14	11354.8	10022	9583.78	12906.3	10840.9	10852	10574.7	14306.5	6222.6	5852.28	6411.09
P05549	P05549	AP2A_HUMAN	TFAP2A	Transcription factor AP-2-alpha	33003.7	58562	52175.9	47235.9	50372.9	41683.4	56134.9	71786.3	55482.1	33068	27904.3	24314.6
P05556	P05556	ITB1_HUMAN	ITGB1	Integrin beta-1	40005.1	54803.8	58020.5	31677.7	41072.1	43329.7	40494.7	54032	54536.1	25639.7	27295.3	30327.7
P05783	P05783;CON_P05783	K1C18_HUMAN	KRT18	Keratin, type I cytoskeletal 18	1775580	1452590	1909720	2048230	1490960	2395710	1628360	1127680	1449690	1993150	1764700	1782280
P05783;P08727	P05783;P08727;CON_P05783;CON_P08727	K1C18_HUMAN;K1C19_HUMAN	KRT18;KRT19	Keratin, type I cytoskeletal 18	235409	24382.8	32967.8	292201	39938.3	39252	179915	6666.06	17451.4	460383	66925.5	85291
P05787	P05787;CON_P05787	K2C8_HUMAN	KRT8	Keratin, type II cytoskeletal 8	2319190	2065930	3052920	2585380	2168940	3330380	2107490	1569860	1972220	2468940	2625770	2377470
P05787;P08729;P19013;Q6KB66	P19013;P05787;P08729;P14136;Q6KB66;CON_P19013;CON_P08729;CON_Q6KB66;CON_P05787	K2C4_HUMAN;K2C7_HUMAN;K2C80_HUMAN;K2C8_HUMAN	KRT4;KRT7;KRT8;KRT80	Keratin, type II cytoskeletal 8	209052	189513	338160	221872	196215	406179	233481	141366	238035	119893	208579	246153
P05997	P05997	CO5A2_HUMAN	COL5A2	Collagen alpha-2(V) chain	12088.8	13020.2	20731.6	10265.3	15297.7	11009.8	12658.8	17923.8	11964.3	4807.33	10130.2	11663.9
P06239	P06239	LCK_HUMAN	LCK	Tyrosine-protein kinase Lck	4474.51	2600.6	3417.5	3201.05	2835.15	4425.86	3524.82	2264.73	3285.64	3634.02	2703.99	4325.69
P06239;P07947;P07948;P08631;P22455	Q8IZL9;P51451;P11362;Q9UPZ9;P06239;P08631;P07947;P20794;P21802;P22607;P06241;P07948;P09769;P22455	FGFR4_HUMAN;HCK_HUMAN;LCK_HUMAN;LYN_HUMAN;YES_HUMAN	FGFR4;HCK;LCK;LYN;YES1	Tyrosine-protein kinase Lck	384415	251733		637436		157795	486290			563355	199661	185427
P06239;P07947;P12931	P12931;P06239;P07947;P06241	LCK_HUMAN;SRC_HUMAN;YES_HUMAN	LCK;SRC;YES1	Tyrosine-protein kinase Lck	2289750	554770	439897	2375070	406217	347145	2168500	357495	268684	1936370	299806	455662
P06276	P06276	CHLE_HUMAN	BCHE	Cholinesterase		8958.34	7220.23			6970.94	8954.48	8499.84			4704.92	4614.08
P06280	P06280	AGAL_HUMAN	GLA	Alpha-galactosidase A	30480.6	37920.5	40009.6	25482.6	30559.9	37947.4	35870.4	41731.7	31796.6	22645.3	23879	29163.9
P06396	P06396	GELS_HUMAN	GSN	Gelsolin	47394.5	43695.5	37411.3	47759	34728	44398.1	59701.8	33739.7	44872.4	47830.1	41922.5	35224.1
P06400	P06400	RB_HUMAN	RB1	Retinoblastoma-associated protein	239253	272448	247979	243743	254504	222917	337365	299958	250589	201225	191468	176501
P06454	P06454	PTMA_HUMAN	PTMA	Prothymosin alpha	50333.2	44558.5	33765.1	18143.9		29820.7	78171.9	109047	102204	38978.7	29895.1	31580.2
P06493	P06493	CDK1_HUMAN	CDK1	Cyclin-dependent kinase 1	566192	646165	681237	591695	673532	674870	779898	706915	536497	524974	441156	438724
P06493;P24941;Q00526	P06493;P24941;Q00526	CDK1_HUMAN;CDK2_HUMAN;CDK3_HUMAN	CDK1;CDK2;CDK3	Cyclin-dependent kinase 1	754312	415219	279573	917687	430001	328847	941100	341624	310187	721512	358728	354066
P06576	P06576	ATPB_HUMAN	ATP5F1B	ATP synthase subunit beta, mitochondrial	2825680	2731300	2541360	2550340	2507550	2302980	3110240	2810490	2595550	2238710	2356120	2227660
P06702	P06702	S10A9_HUMAN	S100A9	Protein S100-A9	29840	19710.1	19462.6	21835.3	15279.2	13208.9	20195.7	41597.1	20830.1	35544.5	24886.3	28183.5
P06703	P06703	S10A6_HUMAN	S100A6	Protein S100-A6	1234150	412321	598758	1325260	584000	526173	787070	424522	540525	1596030	671723	575255
P06730	P06730	IF4E_HUMAN	EIF4E	Eukaryotic translation initiation factor 4E	755044	685995	702979	716225	675942	646577	840314	684675	650847	612665	547691	527511
P06733	P06733	ENOA_HUMAN	ENO1	Alpha-enolase	794137	949775	819336	805269	844948	745257	1036820	975576	836621	644700	807680	736085
P06733;P09104;P13929	P13929;P06733;P09104	ENOA_HUMAN;ENOB_HUMAN;ENOG_HUMAN	ENO1;ENO2;ENO3	Alpha-enolase	1611230	1892770	1664590	1636720	1750900	1498040	2100450	2038590	1751750	1254990	1760910	1438340
P06737	P06737	PYGL_HUMAN	PYGL	Glycogen phosphorylase, liver form	290728	318060	284484	298583	281986	257597	378802	327268	280516	254435	250287	236583
P06737;P11216;P11217	P06737;P11217;P11216	PYGB_HUMAN;PYGL_HUMAN;PYGM_HUMAN	PYGB;PYGL;PYGM	Glycogen phosphorylase, liver form	733117	486445	484505	762130	522798	487054	864249	474859	507924	664348	537965	453417
P06744	P06744	G6PI_HUMAN	GPI	Glucose-6-phosphate isomerase	50823.1	65129.8	49017.8	73253.9	57658	40686.4	78366.8	62556.8	51044.1	45776.8	51685.1	54767.2
P06746	P06746	DPOLB_HUMAN	POLB	DNA polymerase beta	15771.2	15276.9	15483.6	15411.7	14949.9	12949.2	24822.2	18903.4	16913	13713	10242	9803.29
P06748	P06748	NPM_HUMAN	NPM1	Nucleophosmin	871124	903130	1114720	920725	782273	931168	6703310	6924750	6932880	626270	622198	708918
P06753	P06753	TPM3_HUMAN	TPM3	Tropomyosin alpha-3 chain	56919.2	49720.3	64283.8	65592	62940.3	82338.5	58545.2	53691.4	69033	58807	62215	65499.7
P06753;P07951;P09493;P67936	P07951;P09493;P06753;P67936	TPM1_HUMAN;TPM2_HUMAN;TPM3_HUMAN;TPM4_HUMAN	TPM1;TPM2;TPM3;TPM4	Tropomyosin alpha-3 chain	48193.4	26079.3	28546.2	54104.6	28917.8	42053.1	52910.6	32560.4	31425.3	59637.2	22492.3	31952.4
P06756	P06756	ITAV_HUMAN	ITGAV	Integrin alpha-V	26590.9	27399.7	30014	22436.8	24982	20250.5	33679.1	34432.9	22893.8	17075	16190	16532
P06865	P06865	HEXA_HUMAN	HEXA	Beta-hexosaminidase subunit alpha	21395.1	20875.8	22024.6	19948.3	19233.2	18578.4	23400.2	24199	21312.8	17099	16959.8	14327.4
P07099	P07099	HYEP_HUMAN	EPHX1	Epoxide hydrolase 1	40804.2	40255.1	40772.4	38260	38852.8	34222.7	39983.3	30788.8	35038.7	32962.5	31576.2	26595.8
P07195	P07195	LDHB_HUMAN	LDHB	L-lactate dehydrogenase B chain	449386	407508	304208	583333	347024	254103	534290	352630	333987	366992	381319	302482
P07199	P07199	CENPB_HUMAN	CENPB	Major centromere autoantigen B	31187.5	33373.6	28798.7	28112.6	32907.5	24886.5	44984.6	37805.4	38211.3	22810.2	28603.3	19701.4
P07203	P07203	GPX1_HUMAN	GPX1	Glutathione peroxidase 1	293037	328890	161302	210572	234906	127601	313551	392415	385352	197557	440026	367793
P07237	P07237	PDIA1_HUMAN	P4HB	Protein disulfide-isomerase	124368	127143	119206	117122	107982	102918	152830	142547	118207	102293	101693	87904.3
P07305	P07305	H10_HUMAN	H1-0	Histone H1.0	49753.8	45082.1	71794.9	50510.2	47925.4	71891.2	52453	50483.5	104714	68568.1	71447.2	124051
P07311	P07311	ACYP1_HUMAN	ACYP1	Acylphosphatase-1	13021.8	15366.4	12457.3	10040.1	13882.6	12484.4	15485.7	14147.1	9995.21	9638.93	8025.72	9272.59
P07339	P07339	CATD_HUMAN	CTSD	Cathepsin D	89836.3	90676.4	87627.2	75443.8	81098.2	80025.7	87950.9	89975	88971.9	79839.5	79137	79296.9
P07355	P07355;A6NMY6	ANXA2_HUMAN	ANXA2	Annexin A2	7702070	7808760	7632670	7712430	7958370	7677470	7980300	7605350	7646410	7251920	7201590	7026920
P07384	P07384	CAN1_HUMAN	CAPN1	Calpain-1 catalytic subunit	149545	168932	159606	155174	152928	152259	180555	164581	146427	140775	134047	123848
P07437	P07437	TBB5_HUMAN	TUBB	Tubulin beta chain	3770470	4388590	3932450	3814110	3748560	3475800	4652420	4024950	3669170	2920560	2490910	2294640
P07437;P68371;Q13509;Q13885	P07437;Q13885;P68371;Q9BVA1;Q13509	TBB2A_HUMAN;TBB3_HUMAN;TBB4B_HUMAN;TBB5_HUMAN	TUBB;TUBB2A;TUBB3;TUBB4B	Tubulin beta chain	1176510	1526900	1055320	1174340	1385640	1176190	1584940	1500150	1269120	992021	827401	835700
P07437;P68371;Q13885	P07437;Q13885;P68371;Q9BVA1	TBB2A_HUMAN;TBB4B_HUMAN;TBB5_HUMAN	TUBB;TUBB2A;TUBB4B	Tubulin beta chain	3858500	3787960	3736070	3942560	3482670	3636090	4044860	3739050	3411120	3798190	2798240	2557710
P07437;P68371;Q13885;Q3ZCM7;Q9H4B7	P07437;Q3ZCM7;Q13885;P68371;Q9BVA1;A6NNZ2;Q9H4B7	TBB1_HUMAN;TBB2A_HUMAN;TBB4B_HUMAN;TBB5_HUMAN;TBB8_HUMAN	TUBB;TUBB1;TUBB2A;TUBB4B;TUBB8	Tubulin beta chain	4177290	5071900	2483740	4198900	4923440	3831550	5537900	4760500	3708520	4538650	3409220	3522950
P07437;Q13509;Q13885	P07437;Q13885;Q9BVA1;Q13509	TBB2A_HUMAN;TBB3_HUMAN;TBB5_HUMAN	TUBB;TUBB2A;TUBB3	Tubulin beta chain	2781990	2864800	2633270	2861130	2737220	2547380	2897070	2799000	2545780	2590400	2183350	2148380
P07476	P07476	INVO_HUMAN	IVL	Involucrin	8481.36	6399.6	5745.78	5779.88	6511.03	7061.86	7219.35	6912.52	6749.61	8692.42	5378.18	7407.82
P07686	P07686	HEXB_HUMAN	HEXB	Beta-hexosaminidase subunit beta	17529.7	16434.7	14775	12571.6	14033.4	14378.1	19391.7	11948.9	15106.9	15222	13490.5	14489.8
P07711	P07711	CATL1_HUMAN	CTSL	Procathepsin L	8118.02	5317.39		8510.36	6726.17	8093.76	10094.5	10264.5	3691.06	6066.39	5866.84	9375.83
P07737	P07737	PROF1_HUMAN	PFN1	Profilin-1	536147	574825	504281	550999	506804	494885	687931	500342	501663	467536	443807	382420
P07741	P07741	APT_HUMAN	APRT	Adenine phosphoribosyltransferase	37072	23825.7	29897.8	27593.6	25055	30608.7	31325.8	24350.5	30724.2	31534.1	23385.9	33439
P07814	P07814	SYEP_HUMAN	EPRS1	Bifunctional glutamate/proline--tRNA ligase	1332990	1479670	1425360	1340320	1427070	1273630	1552830	1408130	1301150	1146740	1040560	1062980
P07814;P47897	P07814;P47897	SYEP_HUMAN;SYQ_HUMAN	EPRS1;QARS1	Bifunctional glutamate/proline--tRNA ligase	321964	283665	375277	335507	298130	342062	243688	226071	265991	312376	296427	321971
P07858	P07858	CATB_HUMAN	CTSB	Cathepsin B	491236	626894	683100	462479	581596	592786	545633	590762	536045	388265	413397	449027
P07900	P07900	HS90A_HUMAN	HSP90AA1	Heat shock protein HSP 90-alpha	2290500	2506260	2212130	2243730	2457540	2043680	2736000	2677110	2174030	1930240	1850810	1581270
P07900;P08238	P07900;P08238	HS90A_HUMAN;HS90B_HUMAN	HSP90AA1;HSP90AB1	Heat shock protein HSP 90-alpha	2204020	1926130	2391170	2129170	2241240	2365010	2009630	2024310	2150940	2514840	2188180	2373290
P07900;P08238;Q14568	P07900;P08238;Q14568	HS902_HUMAN;HS90A_HUMAN;HS90B_HUMAN	HSP90AA1;HSP90AA2P;HSP90AB1	Heat shock protein HSP 90-alpha	1127990	653128	1149790	1251140	1062070	1148420	790743	950057	1064570	942641	867247	896020
P07900;P08238;Q14568;Q58FF8	Q58FF8;P07900;P08238;Q14568	H90B2_HUMAN;HS902_HUMAN;HS90A_HUMAN;HS90B_HUMAN	HSP90AA1;HSP90AA2P;HSP90AB1;HSP90AB2P	Heat shock protein HSP 90-alpha	6052080	5545270	5505360	5999220	5458560	4834830	6214570	5524680	5035650	5199230	4015890	3614140
P07900;P08238;Q14568;Q58FF8;Q58FG0	Q58FF8;Q58FG0;P07900;P08238;Q14568	H90B2_HUMAN;HS902_HUMAN;HS905_HUMAN;HS90A_HUMAN;HS90B_HUMAN	HSP90AA1;HSP90AA2P;HSP90AA5P;HSP90AB1;HSP90AB2P	Heat shock protein HSP 90-alpha	66818.3	188995		81313.2	191907	91435.8	124995	192042	150480	140450	127371	203161
P07900;P08238;Q14568;Q58FG1	Q58FG1;P07900;P08238;Q58FF7;Q14568	HS902_HUMAN;HS904_HUMAN;HS90A_HUMAN;HS90B_HUMAN	HSP90AA1;HSP90AA2P;HSP90AA4P;HSP90AB1	Heat shock protein HSP 90-alpha	2120510	1484290	1474600	2251870	1357060	1615830	2219920	1401660	1611600	1739000	1033870	1352030
P07900;P08238;Q58FF6	P07900;P08238;Q58FF7;Q58FF6	H90B4_HUMAN;HS90A_HUMAN;HS90B_HUMAN	HSP90AA1;HSP90AB1;HSP90AB4P	Heat shock protein HSP 90-alpha	2315790	2419120	2543490	2454400	2371460	2432060	2168990	2140380	2675820	2284170	2300610	2366870
P07900;P08238;Q58FF6;Q58FF8	Q58FF8;P07900;P08238;Q58FF7;Q58FF6	H90B2_HUMAN;H90B4_HUMAN;HS90A_HUMAN;HS90B_HUMAN	HSP90AA1;HSP90AB1;HSP90AB2P;HSP90AB4P	Heat shock protein HSP 90-alpha	967354	559821	441112	1088410	549563	378150	975792	542114	619008	916310	336385	390909
P07900;P08238;Q58FF6;Q58FG0	Q58FG0;P07900;P08238;Q58FF7;Q58FF6	H90B4_HUMAN;HS905_HUMAN;HS90A_HUMAN;HS90B_HUMAN	HSP90AA1;HSP90AA5P;HSP90AB1;HSP90AB4P	Heat shock protein HSP 90-alpha	1232020	1199800	1287250	1110140	1238090	1048290	1122730	1354130	1001730	810996	894116	733097
P07900;P08238;Q58FF8	Q58FF8;P07900;P08238;Q58FF7	H90B2_HUMAN;HS90A_HUMAN;HS90B_HUMAN	HSP90AA1;HSP90AB1;HSP90AB2P	Heat shock protein HSP 90-alpha	1667500	1540870	1627300	1388040	1614020	1401880	1731410	1648690	1523980	1399750	1178650	1177790
P07900;P08238;Q58FG0	Q58FG0;P07900;P08238;Q58FF7	HS905_HUMAN;HS90A_HUMAN;HS90B_HUMAN	HSP90AA1;HSP90AA5P;HSP90AB1	Heat shock protein HSP 90-alpha	731479	1165000	430361	809711	1197380	897297	932919	1175520	878927	1051580	834497	806359
P07900;Q14568	P07900;Q14568	HS902_HUMAN;HS90A_HUMAN	HSP90AA1;HSP90AA2P	Heat shock protein HSP 90-alpha	1673530	1432290	1362470	1602700	1424380	1307970	1734450	1456890	1364530	1348060	1122960	1049630
P07900;Q58FG0	Q58FG0;P07900	HS905_HUMAN;HS90A_HUMAN	HSP90AA1;HSP90AA5P	Heat shock protein HSP 90-alpha	1494800	1985250	1582100	1475430	1635020	1297070	2027390	2174890	1679870	852162	907097	800349
P07900;Q58FG1	Q58FG1;P07900	HS904_HUMAN;HS90A_HUMAN	HSP90AA1;HSP90AA4P	Heat shock protein HSP 90-alpha	1934270	2022090	1876310	1974570	2030750	1789590	2086590	1684740	1976630	1774370	1612270	1486930
P07902	P07902	GALT_HUMAN	GALT	Galactose-1-phosphate uridylyltransferase	14973.7	15832.6	17913.7	15868.4	14134.1	17128.2	14968.8	20748.1	13493.2	11443.3	17732.5	15576.7
P07910	P07910	HNRPC_HUMAN	HNRNPC	Heterogeneous nuclear ribonucleoproteins C1/C2	2062230	2099670	978820	1907880	2067670	1148740	2469010	2120430	1289080	1971500	1855860	918546
P07910;Q86SE5	P07910;Q86SE5	HNRPC_HUMAN;RALYL_HUMAN	HNRNPC;RALYL	Heterogeneous nuclear ribonucleoproteins C1/C2	1150400	550877			341860		1695880	642998		414169	397078	1297
P07919	P07919	QCR6_HUMAN	UQCRH	Cytochrome b-c1 complex subunit 6, mitochondrial	11460.7	14276.2	17706.7	12619.7	17389.5	12980	18542.8	17714	21249.7	9801.85	15655.1	15852.8
P07942	P07942	LAMB1_HUMAN	LAMB1	Laminin subunit beta-1	31722.2	54512.8	55934	40547.5	54907.8	48723.9	53198.2	51717.9	46681.5	35834.8	39235.9	39713.5
P07947	P07947	YES_HUMAN	YES1	Tyrosine-protein kinase Yes	119373	81661.9	86096	100422	78321.4	79598.7	128176	91458.2	89008.8	107656	80984.5	88635.8
P07947;P07948;P08631;P12931	P12931;P08631;P07947;P06241;P07948	HCK_HUMAN;LYN_HUMAN;SRC_HUMAN;YES_HUMAN	HCK;LYN;SRC;YES1	Tyrosine-protein kinase Yes	579793	557185	507866	528190	489150	394392	687869	506353	501961	449014	409931	423295
P07947;P12931	P12931;P07947;P06241	SRC_HUMAN;YES_HUMAN	SRC;YES1	Tyrosine-protein kinase Yes	125455	80961.6	100931	120660	97315.3	86923.3	150696	76119.1	91233.1	98232.5	83797.8	84938.7
P07948	P07948	LYN_HUMAN	LYN	Tyrosine-protein kinase Lyn	304424	347616	325017	295891	287957	278978	350450	299910	266034	231737	249165	244223
P07948;P08631	P08631;P07948	HCK_HUMAN;LYN_HUMAN	HCK;LYN	Tyrosine-protein kinase Lyn	485749	391084	443868	484436	350297	312741	482706	221717	292309	371096	293099	274225
P07951	P07951	TPM2_HUMAN	TPM2	Tropomyosin beta chain	26179.5	17183	18736.1	28933.5	21521.6	26076.9	32579.1	20746.6	20869.4	27724.5	22631	19658.4
P07951;P09493	P07951;P09493	TPM1_HUMAN;TPM2_HUMAN	TPM1;TPM2	Tropomyosin beta chain	7191.78	6133.32	19119.6	9821.41	11813.7	23032.9	11388.5		11125.5	10599	10675.5	8335.02
P07951;P67936	P07951;P67936	TPM2_HUMAN;TPM4_HUMAN	TPM2;TPM4	Tropomyosin beta chain	19253.1	8521.92	8088.52	19816.1		12844.6	29195.2		8192.36	27141.4	14020.6	11412.3
P07954	P07954	FUMH_HUMAN	FH	Fumarate hydratase, mitochondrial	228902	270982	220682	196216	202755	197773	231362	246646	213686	171418	214226	180218
P07992	P07992	ERCC1_HUMAN	ERCC1	DNA excision repair protein ERCC-1	24140.9	20295.4	22063.8	23145.7	21720.8	24349.5	25516.9	20816	24000.8	19642.5	17283.9	19123.3
P07996	P07996	TSP1_HUMAN	THBS1	Thrombospondin-1	150055	235120	400510	143995	218555	344371	163381	194566	214993	134846	155369	234393
P07996;P49746	P07996;P35442;P49746	TSP1_HUMAN;TSP3_HUMAN	THBS1;THBS3	Thrombospondin-1	61911.9	96815.1	155503	54236.6	69924	133403	48605.2	69009.8	76066.4	43752.8	54358.4	90151.8
P08047	P08047	SP1_HUMAN	SP1	Transcription factor Sp1	11540.2	12348.3	17603.3	15358.3	13943.9	14012.2	15978.7	14846	15821.2	12750.9	11026.7	14305.2
P08069	P08069	IGF1R_HUMAN	IGF1R	Insulin-like growth factor 1 receptor		3109.24	3952.77		3114.38	2946.38	4034.14	2989.46	2563.22	1820.77	2429.84	2752.08
P08133	P08133	ANXA6_HUMAN	ANXA6	Annexin A6	1464000	1868510	1675640	1404450	1756500	1438880	1911140	2021960	1451160	1106480	1113580	955935
P08134	P08134	RHOC_HUMAN	RHOC	Rho-related GTP-binding protein RhoC	833185	926025	807172	809342	861786	718783	946673	888784	889923	587370	676155	662092
P08134;P61586	P08134;P61586	RHOA_HUMAN;RHOC_HUMAN	RHOA;RHOC	Rho-related GTP-binding protein RhoC	753063	593174	650481	730288	661997	680152	573034	609775	764128	700195	819895	824876
P08134;P61586;P62745	P08134;P62745;P61586	RHOA_HUMAN;RHOB_HUMAN;RHOC_HUMAN	RHOA;RHOB;RHOC	Rho-related GTP-binding protein RhoC	570735	534177	497437	544959	533817	480812	615567	609139	433411	438897	535258	502940
P08183	P08183	MDR1_HUMAN	ABCB1	ATP-dependent translocase ABCB1	36564.3	34432.2	35168.5	31918.1	35040.5	28763.9	39943.8	33081.8	30701.6	17802.7	25254.5	26261
P08195	P08195	4F2_HUMAN	SLC3A2	Amino acid transporter heavy chain SLC3A2	79711.5	103561	101274	67866.1	86380.7	79748.8	91642.1	100398	79287.1	52483.5	62758.7	63517.1
P08217	P08217	CEL2A_HUMAN	CELA2A	Chymotrypsin-like elastase family member 2A	260820	320657	286004	232733	325908	269681	317600	282760	273598	213972	202047	227305
P08236	P08236	BGLR_HUMAN	GUSB	Beta-glucuronidase	25672.4	22603.1	27522.3	25812.5	27487.5	28466.2	31162.5	20407.7	28210	27215.1	25326.7	29151.9
P08237	P08237	PFKAM_HUMAN	PFKM	ATP-dependent 6-phosphofructokinase, muscle type	250718	277930	230836	208294	221930	193774	269487	261273	196075	184545	199704	169396
P08237;P17858;Q01813	P08237;P17858;Q01813	PFKAL_HUMAN;PFKAM_HUMAN;PFKAP_HUMAN	PFKL;PFKM;PFKP	ATP-dependent 6-phosphofructokinase, muscle type	834252	761263	728731	569630	506578	520047	675484	625959	537064	468442	519937	541599
P08238	P08238	HS90B_HUMAN	HSP90AB1	Heat shock protein HSP 90-beta	4472930	4761920	4718730	4558450	4715330	4372370	4969450	4783830	4651620	3992270	3669010	3498080
P08238;P14625	P14625;P08238	ENPL_HUMAN;HS90B_HUMAN	HSP90AB1;HSP90B1	Heat shock protein HSP 90-beta	6241720	5317740	5350780	5993510	5411580	5059040	6325590	5390520	5157040	5477010	4793390	4582160
P08238;Q58FF8	Q58FF8;P08238	H90B2_HUMAN;HS90B_HUMAN	HSP90AB1;HSP90AB2P	Heat shock protein HSP 90-beta	1359930	885120	1599700	1819680	1520030	1506920	1083380	779259	1163520	2119450	1221770	1134830
P08240	P08240	SRPRA_HUMAN	SRPRA	Signal recognition particle receptor subunit alpha	314133	326316	296788	281524	291142	248397	376818	320065	311578	233983	218391	227885
P08243	P08243	ASNS_HUMAN	ASNS	Asparagine synthetase [glutamine-hydrolyzing]	550597	616185	620095	554068	568781	540420	786445	690829	592968	474521	427941	432944
P08294	P08294	SODE_HUMAN	SOD3	Extracellular superoxide dismutase [Cu-Zn]		9636.54	12106.4		6863.38	10337.5	6550.05	9886.2	4975	6315.5	5798.27	8994.67
P08397	P08397	HEM3_HUMAN	HMBS	Porphobilinogen deaminase	24460	23015.7	18258.7	24964.7	21254.7	18202.8	29470	24154.4	17750.2	15510.4	16234.8	12586.9
P08476	P08476	INHBA_HUMAN	INHBA	Inhibin beta A chain	43880.8	47182.3	73431.4	36502.4	48274.9	56297.8	38930.4	44009.5	47308.1	33129.4	49396.9	52865.5
P08559	P08559	ODPA_HUMAN	PDHA1	Pyruvate dehydrogenase E1 component subunit alpha, somatic form, mitochondrial	593801	529738	455384	489502	465052	350542	664842	561384	443932	448726	430810	369765
P08559;P29803	P08559;P29803	ODPAT_HUMAN;ODPA_HUMAN	PDHA1;PDHA2	Pyruvate dehydrogenase E1 component subunit alpha, somatic form, mitochondrial	132975	128049	82035.8	110449	101043	77182.1	157725	126627	112538	115058	62734.5	76258.3
P08572	P08572	CO4A2_HUMAN	COL4A2	Collagen alpha-2(IV) chain	13469.6	19342.6	26012.6	11198.4	15306.8	30237.1	15980.1	20068.8	24304.7	11559.5	15081.8	24656.3
P08574	P08574	CY1_HUMAN	CYC1	Cytochrome c1, heme protein, mitochondrial	204188	205185	131581	173420	198191	137959	263316	237875	175490	126204	130606	124592
P08579	P08579	RU2B_HUMAN	SNRPB2	U2 small nuclear ribonucleoprotein B''	34934.8	44569.8	16368.5	40270	43323.4	23939.5	43089.5	38775.7	16359.8	32241.7	28927.2	12106.6
P08579;P09012	P08579;P09012	RU2B_HUMAN;SNRPA_HUMAN	SNRPA;SNRPB2	U2 small nuclear ribonucleoprotein B''	40166.6	36005.8	29087.2	44303.8	37539.7	27151			39531.8	39440.1	43762	38378.1
P08581	P08581	MET_HUMAN	MET	Hepatocyte growth factor receptor	38496.5	48556.7	55255.4	36183.1	43497.5	42161.6	42272.6	44951.6	45275.6	27210.2	31417.7	35248
P08581;P12931;P42685;Q04912	P12931;Q04912;Q9H3Y6;P42685;P08581	FRK_HUMAN;MET_HUMAN;RON_HUMAN;SRC_HUMAN	FRK;MET;MST1R;SRC	Hepatocyte growth factor receptor	19618.8		21957.4	18464.4	19996.2	26077.5	10534.6		16821.7	24954.2	30808	35939.5
P08582	P08582	TRFM_HUMAN	MELTF	Melanotransferrin	28579.5	33001.7	37347.2	42382.7	28905.9	42252.5	32920.4	31332.3	30261.2	26617.4	22152.1	23158.3
P08590	P05976;P08590	MYL3_HUMAN	MYL3	Myosin light chain 3	259247	237625	324867	323490	339164	403873	327306	288595	321615	284570	260682	324685
P08603	P08603	CFAH_HUMAN	CFH	Complement factor H	18845	18104.8	17509.8	18237.9	17240.1	15460.1	18988.5	12850.3	13298.7	8704.17	11860.1	15690.1
P08621	P08621	RU17_HUMAN	SNRNP70	U1 small nuclear ribonucleoprotein 70 kDa	2464320	2996580	1460630	2212860	2666770	1840310	3351360	3737240	1809300	2450740	2195220	1487480
P08648	P08648	ITA5_HUMAN	ITGA5	Integrin alpha-5	5791.01	5145.25	12052	3650.6	5202.38	7086.91	5852.94	7334.31	3569.69	3659.12	4554.85	1975.32
P08651	P08651	NFIC_HUMAN	NFIC	Nuclear factor 1 C-type	15822.6	16919.5	13739.7	15404.9	11668.5	9842.94	61112.2	63137.5	57183.4	7788.48	8401.9	5753.33
P08670	P08670	VIME_HUMAN	VIM	Vimentin	13074300	12338000	11744600	13194200	12659300	12420300	12704500	11566100	12375100	12787500	12605000	11618100
P08670;P41219	P08670;P41219	PERI_HUMAN;VIME_HUMAN	PRPH;VIM	Vimentin	6296170	5679130	4865910	5986480	5720800	5436680	6068870	5383990	5461610	5684320	5516420	5751900
P08670;P41219;Q9NSB2	P05787;P08729;P17661;P08670;P41219;Q9NSB2;CON_P08729;CON_P05787;CON_Q9NSB2	KRT84_HUMAN;PERI_HUMAN;VIME_HUMAN	KRT84;PRPH;VIM	Vimentin	13896300	4280260	6836870	14799400	6663300	7388160	8188490	3047860	6163990	17168000	9887790	10324000
P08670;Q16352	Q16352;P17661;P08670;P07197	AINX_HUMAN;VIME_HUMAN	INA;VIM	Vimentin	1604240	230384	489113	1676460	379906	616887	967444	232432	450996	2113330	652730	964745
P08697	P08697	A2AP_HUMAN	SERPINF2	Alpha-2-antiplasmin	3123.16	6917.02	7125.25	2692.54	5377.71	5265.99	4928.02	6085.83	6259.47		3940.14	5132.59
P08708	P08708	RS17_HUMAN	RPS17	Small ribosomal subunit protein eS17	101393	120021	65523.2	90952.3	109999	79529.9	159901	149330	94831.3	78670.8	69182	61249.4
P08727	P08727;CON_P08727	K1C19_HUMAN	KRT19	Keratin, type I cytoskeletal 19				16074.6	46873.9	46055.3	17789	11597.4	15782.9	20552.2	16541	11630.7
P08727;P08779	P08779;P08727;CON_P08779;CON_P08727	K1C16_HUMAN;K1C19_HUMAN	KRT16;KRT19	Keratin, type I cytoskeletal 19	18755.6	28448	16104.7	57810.5	9550.77		19789	12922.1	13779.7	23020	35195.9	20481.4
P08727;P13646	P08727;P13646;CON_P13646;CON_P08727	K1C13_HUMAN;K1C19_HUMAN	KRT13;KRT19	Keratin, type I cytoskeletal 19				37900	20624	8456.58					7233.09	9030.04
P08727;Q04695	Q04695;P08727;CON_Q04695;CON_P08727	K1C17_HUMAN;K1C19_HUMAN	KRT17;KRT19	Keratin, type I cytoskeletal 19	23745			40455.4	9450.9	9687.13	28842.8		15537.8	28794.6	15128.9	10724.5
P08729	P08729;CON_P08729	K2C7_HUMAN	KRT7	Keratin, type II cytoskeletal 7	16092.6	20851.8	19016.5	18512.1	31863.1	14525.9	37118.1	13037.5	36938.1	18148.8	24701	19969.5
P08729;P19013	P19013;P08729;CON_P19013;CON_P08729	K2C4_HUMAN;K2C7_HUMAN	KRT4;KRT7	Keratin, type II cytoskeletal 7
P08754	P08754	GNAI3_HUMAN	GNAI3	Guanine nucleotide-binding protein G(i) subunit alpha-3	996246	1050250	1085230	958286	1013170	953595	1073760	1000680	997523	881793	931103	895364
P08758	P08758	ANXA5_HUMAN	ANXA5	Annexin A5	2345540	2160000	1739100	2279760	2140300	1712590	2934490	2426380	1849800	2031330	1409570	1191260
P08779	P08779;CON_P08779	K1C16_HUMAN	KRT16	Keratin, type I cytoskeletal 16	140038	176283	90621.9	170876	108853	133633	186232	112931	90908.9	143516	172318	208764
P08833	P08833	IBP1_HUMAN	IGFBP1	Insulin-like growth factor-binding protein 1	14711.7	8914.21	12807.5	10252.7	12350.1	11046.2	9408.04	6065.05	9982.97	18552.6	21611	16478.4
P08865	P08865;A0A8I5KQE6	RSSA_HUMAN	RPSA	Small ribosomal subunit protein uS2	952545	1106300	912932	899880	1047270	744422	1120290	1098740	899942	684860	849933	656690
P09001	P09001	RM03_HUMAN	MRPL3	Large ribosomal subunit protein uL3m	221045	206764	179023	206297	181860	164881	248656	211084	185311	181577	165362	160980
P09012	P09012	SNRPA_HUMAN	SNRPA	U1 small nuclear ribonucleoprotein A	7925.8	7679.34	7275.77	7122.18	8997.4	9705.61	10168		9564.31	11269.9	10233.3	15653.7
P09016	P09016	HXD4_HUMAN	HOXD4	Homeobox protein Hox-D4	2671.57	2313.06	2487.04	4893.08	4669.27	1544.05	5459.52	7939.38	5476.25		1848.66
P09016;Q00056	Q00056;P09016	HXA4_HUMAN;HXD4_HUMAN	HOXA4;HOXD4	Homeobox protein Hox-D4	3635.6		3074.74		2707.13	3103.32	8735.67	10362.1	6166.13	1351.08
P09038	P09038	FGF2_HUMAN	FGF2	Fibroblast growth factor 2	105693	107104	75851.7	85494.5	82671.1	80127.5	119756	107768	92735.1	63211.2	88398.8	81382.1
P09104	P09104	ENOG_HUMAN	ENO2	Gamma-enolase	25737.8	24229.1	19895.1	24870.3	24529.4	16522.3	28164.5	29005.4	20625.5	17898.9	16513.2	17521.1
P09110	P09110	THIK_HUMAN	ACAA1	3-ketoacyl-CoA thiolase, peroxisomal	184886	204583	189343	172691	185047	166694	235305	218754	178759	151082	142178	145008
P09132	P09132	SRP19_HUMAN	SRP19	Signal recognition particle 19 kDa protein	166025	177367	115868	147618	161111	115231	193663	187890	98207.9	119234	110301	60186
P09211	P09211	GSTP1_HUMAN	GSTP1	Glutathione S-transferase P	1148940	1216940	1087000	1107060	1145390	993893	1257270	1196540	983338	956773	1036660	798106
P09234	P09234	RU1C_HUMAN	SNRPC	U1 small nuclear ribonucleoprotein C	29333.9	36183.6	27863.5	23109.8	27220.2	25712.1	27625.1	49442.5	30334.7	18689.1	26221.3	25333.6
P09382	P09382	LEG1_HUMAN	LGALS1	Galectin-1	378812	308372	239961	327214	246101	207851	408091	307415	253248	356929	432931	280505
P09417	P09417	DHPR_HUMAN	QDPR	Dihydropteridine reductase	10131.9	8484.55	9358.53	7572.88	9766.14	6993.73	10257	13684.7	8763.02	7673.76	8256.73	8029.57
P09429	P09429	HMGB1_HUMAN	HMGB1	High mobility group protein B1	69214.4	109420	42904.1	66919.6	93354.1	70988.1	297814	389607	221900	58381.3	49461	59387.8
P09429;P23497	P23497;B2RPK0;P09429	HMGB1_HUMAN;SP100_HUMAN	HMGB1;SP100	High mobility group protein B1	133746	144825	165903	140616	149074	150856	240605	240832	264973	124283	114611	107139
P09429;P26583	B2RPK0;P09429;P26583	HMGB1_HUMAN;HMGB2_HUMAN	HMGB1;HMGB2	High mobility group protein B1	20587.2	26405.7	13434.2	19774.2	26713.1	17560.2	95923.9	94865.9	62037	18288.2	14206.4	15989
P09486	P09486	SPRC_HUMAN	SPARC	SPARC	11267.4	11572.7	15304.7	13036.7	10198	12244.7	12451.7	9931.45	11166.2	6362.64	7105.36	8814.96
P09493	P09493	TPM1_HUMAN	TPM1	Tropomyosin alpha-1 chain	53472.4	23596.7	41503.7	70244.1	34861.8	50103.4	75745.7	27530.4	40144.7	73970.6	46072.6
P09496	P09496	CLCA_HUMAN	CLTA	Clathrin light chain A	28653	21873.9	28335	34418.7	31625.7	29425.1	28372	25086.5	36280.8	37968.1	37776.4	34616.9
P09497	P09497	CLCB_HUMAN	CLTB	Clathrin light chain B	14094.8	10454.1	12625.8	12917.1	11149.7	13402.7	18708.2	15625.3	13451.4	17195.9	13536.3	13428.1
P09525	P09525	ANXA4_HUMAN	ANXA4	Annexin A4	927206	852767	806169	946968	879993	753697	1117450	832393	801214	764569	588582	572372
P09543	P09543	CN37_HUMAN	CNP	2',3'-cyclic-nucleotide 3'-phosphodiesterase	408032	419426	370267	376321	398371	318811	508908	468199	382234	327905	291010	286625
P09601	P09601	HMOX1_HUMAN	HMOX1	Heme oxygenase 1	20626.7	31026.2	31413.5	17162.1	26639.5	32113.9	21028.1	27827.7	26130.9	19477.5	24996.8	23036
P09619	P09619	PGFRB_HUMAN	PDGFRB	Platelet-derived growth factor receptor beta	52473.3	111269	138554	54639.7	90233.3	95831.6	69623.3	117234	102341	51841.1	57067.2	72957.3
P09619;P27361;P28482;Q9UBE8	P27361;P35968;P36888;P09619;P16234;P35916;Q9UBE8;P17948;P10721;P28482	MK01_HUMAN;MK03_HUMAN;NLK_HUMAN;PGFRB_HUMAN	MAPK1;MAPK3;NLK;PDGFRB	Platelet-derived growth factor receptor beta			47769.3	169314	58553.8	35168.8		53899.9	51456.2		39740
P09622	P09622	DLDH_HUMAN	DLD	Dihydrolipoyl dehydrogenase, mitochondrial	238780	288805	292656	267733	311482	292390	342370	358191	316420	197962	214609	219661
P09651	A0A2R8Y4L2;P09651	ROA1_HUMAN	HNRNPA1	Heterogeneous nuclear ribonucleoprotein A1	2115320	2433820	2431190	1672660	1725630	2073470	2839810	3297310	3117790	1196600	1283580	1527510
P09651;P22626	P22626;A0A2R8Y4L2;Q32P51;P09651	ROA1_HUMAN;ROA2_HUMAN	HNRNPA1;HNRNPA2B1	Heterogeneous nuclear ribonucleoprotein A1
P09661	P09661	RU2A_HUMAN	SNRPA1	U2 small nuclear ribonucleoprotein A'	432552	459428	205389	383753	405553	226403	472309	446337	196904	324145	296333	143320
P09874	P09874	PARP1_HUMAN	PARP1	Poly [ADP-ribose] polymerase 1	1253700	1345070	1159300	1153140	1275550	1074140	1726790	1677020	1600980	1058350	1075090	1004180
P09884	P09884	DPOLA_HUMAN	POLA1	DNA polymerase alpha catalytic subunit	137557	177148	180557	128164	152377	149559	205942	239342	184117	103925	107701	107032
P09912	P09912	IFI6_HUMAN	IFI6	Interferon alpha-inducible protein 6	4289.4	1700.89	3324.22	3200.27	2875.17	4246.51	4295.86	3424.11	5129.75	3846.73	3519.33	3654.32
P09913	P09913	IFIT2_HUMAN	IFIT2	Interferon-induced protein with tetratricopeptide repeats 2	49958.4	38308.8	43800.3	47233.3	36003.3	37057.5	47901.4	36012.9	38101.5	38048.4	25905.6	35236.8
P09914	P09914	IFIT1_HUMAN	IFIT1	Interferon-induced protein with tetratricopeptide repeats 1	72723.7	91625.6	104368	79711.6	80643.5	102005	97199.1	87628.7	80348.2	71660.2	60529.3	78414.4
P09914;Q13325	Q5T764;P09914;Q13325	IFIT1_HUMAN;IFIT5_HUMAN	IFIT1;IFIT5	Interferon-induced protein with tetratricopeptide repeats 1	69510	88700.8	78631.1	73516.8	81839.3	66957.9	75962.9	92829.3	71246.3	52494.9	37991	48425.4
P09936	P09936	UCHL1_HUMAN	UCHL1	Ubiquitin carboxyl-terminal hydrolase isozyme L1	457218	567072	474497	394941	475190	404815	618762	616689	413576	328485	369923	300754
P09960	P09960	LKHA4_HUMAN	LTA4H	Leukotriene A-4 hydrolase	49673.9	55451.8	53765.5	46712.6	48981.7	46740.5	57546.6	52553.4	42302.2	33957.9	37435	28749.2
P09972	P09972	ALDOC_HUMAN	ALDOC	Fructose-bisphosphate aldolase C	7625.34	9340.09	9319.56	6878.27	8287.11	9135.84	9587.13	10561.7	9184.54	6137.02	6868.43	7021.41
P0C0S5;Q71UI9	P0C0S5;Q71UI9	H2AV_HUMAN;H2AZ_HUMAN	H2AZ1;H2AZ2	Histone H2A.Z	43472.1	33885.1	33385.5	27288.1	26088.9	44350.9	46947.5	51876	37355	47285.9	50603.6	48498.2
P0C1Z6	P0C1Z6	TFPT_HUMAN	TFPT	TCF3 fusion partner	2899.92		2486.31	5590.12	2561.95	2253.06	10653.1	10469.7	8574.17	1986.44		1501.64
P0C2W1	P0C2W1	FBSP1_HUMAN	FBXO45	F-box/SPRY domain-containing protein 1	46956.5	48481.6	39714.9	44376.1	42909.7	42621	46301.5	34743.6	38227.1	32613.5	29631.8	29645.6
P0C788	P0C788	OX2V_HHV8P	K14	OX-2 membrane glycoprotein homolog	15713.9	14430	15023.8	20600.6	16240.5	14523.7	9943.81	11357.8	15986.4	21680.4	18135.3	15955.3
P0C7T5	P0C7T5	ATX1L_HUMAN	ATXN1L	Ataxin-1-like	75284.7	79737	79647.3	80373.1	81751.9	69404	95584.6	82035.9	92581.8	55382.9	49516.4	49138.9
P0C7U0	P0C7U0	ELFN1_HUMAN	ELFN1	Protein ELFN1	11797.9	23990	22177.4	6837.94	10320.4	10676.4	10455.2	9584.12	9141.34		2911.38	8498.03
P0C874;Q6ZQQ2;Q6ZUB0	Q6ZUB0;P0C874;Q6ZQQ2	S31D1_HUMAN;S31D3_HUMAN;S31D4_HUMAN	SPATA31D1;SPATA31D3;SPATA31D4	Spermatogenesis-associated protein 31D3	15959.9		11464	19390.9			22340.8		7137.81		9696.04	5678.21
P0CAP2	P0CAP2	GRL1A_HUMAN	POLR2M	DNA-directed RNA polymerase II subunit GRINL1A	19953.4	21024.8	17100.9	14544.5	11503.3	8866.16	10352.9	17026.8	9318.55		1939.74	2881.16
P0CB38	P0CB38	PAB4L_HUMAN	PABPC4L	Polyadenylate-binding protein 4-like	15582.3	17152.5	20565.6	14509.9	19865.4	16368.2	19052.5	19615.5	15668.5	12234.4	13716.4	15727.6
P0CB38;Q13310	P0CB38;Q13310	PAB4L_HUMAN;PABP4_HUMAN	PABPC4;PABPC4L	Polyadenylate-binding protein 4-like	82326.1	104130	98383.3	65342	75091.8	73310.2	84604.4	81236.1	61801.2	49969.2	54885.1	40752.5
P0CG13	P0CG13	CTF8_HUMAN	CHTF8	Chromosome transmission fidelity protein 8 homolog	13458.4	15693.4	13922.3	11218.9	12038.9	9161.88	14893.6	14988.7	10135	11326.1	8790.75	8608.79
P0CG29;P0CG30	P0CG29;P0CG30	GST2_HUMAN;GSTT2_HUMAN	GSTT2;GSTT2B	Glutathione S-transferase theta-2	23358.6	25785.2	24439.4	23752.8	22714.9	21677.2	33589.5	31378	22014.8	14719	18399.2	15749
P0CG40	P0CG40	SP9_HUMAN	SP9	Transcription factor Sp9	25738	27254.9	22350	34375.9	16081.7	18604.3	44230.8	20550.9		23751.8		21980.9
P0CJ78	P0CJ78	ZN865_HUMAN	ZNF865	Zinc finger protein 865	6708.72		4795.69			4338.71	5578.23	4646.15		2792.27
P0CJ85;P0CJ86;P0CJ87;P0CJ88;P0CJ89;P0CJ90;Q6RFH8;Q9UBX2	P0CJ87;P0CJ90;P0CJ89;P0CJ86;P0CJ85;P0CJ88;Q6RFH8;A0A1B0GW55;Q9UBX2	DU4L2_HUMAN;DU4L3_HUMAN;DU4L4_HUMAN;DU4L5_HUMAN;DU4L6_HUMAN;DU4L7_HUMAN;DUX4C_HUMAN;DUX4_HUMAN	DUX4;DUX4L2;DUX4L3;DUX4L4;DUX4L5;DUX4L6;DUX4L7;DUX4L9	Double homeobox protein 4-like protein 2	116353		125376	75997.8	99739.3		72871.3		87278	113180	72515.2	114273
P0CK96	P0CK96	S352B_HUMAN	SLC35E2B	Solute carrier family 35 member E2B	9550.66	9946.73	13870.1	12846.4	15705.2	5879.79	12447.6	7521.51	9759.47	8726.17	5360.05	6118.4
P0CW19;P0CW20	P0CW20;P0CW19	LIMS3_HUMAN;LIMS4_HUMAN	LIMS3;LIMS4	LIM and senescent cell antigen-like-containing domain protein 3	3247.23	6437.08	7128.35		6048.12	5170.5		10179.1	8079.49	2156.03		3656.09
P0DI81;P0DI82	P0DI82;P0DI81	TPC2A_HUMAN;TPC2B_HUMAN	TRAPPC2;TRAPPC2B	Trafficking protein particle complex subunit 2	30032.6	38673.9	35864.2	26105.5	29203.8	33069.5	40056.4	38400.7	32512.2	21406.5	21004.9	23265.7
P0DJD0;P0DJD1	P0DJD0;P0DJD1	RGPD1_HUMAN;RGPD2_HUMAN	RGPD1;RGPD2	RANBP2-like and GRIP domain-containing protein 1	8893.1	10204.1	8394.25	5679.23		6136.26	7099.26	7859.37	6080.74	23999.6	3688.18
P0DML2;P0DML3	Q14406;P0DML2;P0DML3	CSH1_HUMAN;CSH2_HUMAN	CSH1;CSH2	Chorionic somatomammotropin hormone 1	4219.52	4649.26	3129.97	3541.07	5008.51	3157.04	7983.27	5520.3		3056.09	3977.28	3599.81
P0DMM9;P0DMN0	P0DMN0;P0DMM9	ST1A3_HUMAN;ST1A4_HUMAN	SULT1A3;SULT1A4	Sulfotransferase 1A3	68737.3	124198	113598	71859.3	108852	107926	109888	133979	81235.1	49786.5	55198.8	56128.5
P0DMV8;P0DMV9	P0DMV8;P0DMV9	HS71A_HUMAN;HS71B_HUMAN	HSPA1A;HSPA1B	Heat shock 70 kDa protein 1A	3828160	4687970	3860480	3729010	4323800	3855860	4559950	5163090	4219850	3349670	3575710	3517250
P0DMV8;P0DMV9;P17066	P0DMV8;P0DMV9;P48741;P17066	HS71A_HUMAN;HS71B_HUMAN;HSP76_HUMAN	HSPA1A;HSPA1B;HSPA6	Heat shock 70 kDa protein 1A	2355340	2010360	1982400	2397140	2074160	2269060	2405280	1623140	2014470	1978760	2070970	1946910
P0DOY2;P0DOY3	P0DOY3;P0CF74;P0DOY2;B9A064;P0CG04	IGLC2_HUMAN;IGLC3_HUMAN	IGLC2;IGLC3	Immunoglobulin lambda constant 2	6304.06		6538.7	6959.39	3648.7	5373.76	4824.13	5913.86	5896.58	9800.71	6375.87	10069.2
P0DP23;P0DP24;P0DP25	P0DP24;P0DP25;P0DP23	CALM1_HUMAN;CALM2_HUMAN;CALM3_HUMAN	CALM1;CALM2;CALM3	Calmodulin-1	21983	16757.3	17806.1	20884.8	18087.1	16291.9	20714.6	20411.5	25408.7	24486.3	12543.3	14398.9
P0DP57	P0DP57	SLUR2_HUMAN	SLURP2	Secreted Ly-6/uPAR domain-containing protein 2		9625.33		16120.5				14054.5		8733.62
P0DPB6	P0DPB6	RPAC2_HUMAN	POLR1D	DNA-directed RNA polymerases I and III subunit RPAC2	70685.4	68256.1	80631.2	63607.8	73753.6	67748.7	70472	78974.3	80585.3	64169.9	71801.1	77521.7
P0DPD7	P0DPD7;P0DPD8	EFMT4_HUMAN	EEF1AKMT4	EEF1A lysine methyltransferase 4	30595.9	27244.3	32341.6	30670	25391.8	31868.3	22147.1	24657.4	32661.5	32967.5	29224	30624.8
P0DTE7;P0DTE8;P0DUB6	P0DTE7;P0DUB6;P0DTE8	AMY1A_HUMAN;AMY1B_HUMAN;AMY1C_HUMAN	AMY1A;AMY1B;AMY1C	Alpha-amylase 1B		1799.44	2570.73			9792.47	3292.71	2723		4240.75	4894.72	3391.82
P0DTL6	P0DTL6	ZTRF1_HUMAN	ZFTRAF1	Zinc finger TRAF-type-containing protein 1	14197.1	17489.8	12053.6	12465.8	12905.3	10051.2	22128	13880.6	13745.3	10563.2	16208.4	12429
P10074	P10074	TZAP_HUMAN	ZBTB48	Telomere zinc finger-associated protein	48553.2	47849.6	31978.9	34180.6	33630.4	32660.4	52663.9	59958.7	46349.2	27977.6	32399.8	28247.2
P10114	P10114	RAP2A_HUMAN	RAP2A	Ras-related protein Rap-2a	21696.3	26649.5	23423.5	20545.6	23308	22499.7	28827.3	29473.9	28605.4	20850.3	20349.9	20695.2
P10114;P61225;Q9Y3L5	P61225;Q9Y3L5;P10114	RAP2A_HUMAN;RAP2B_HUMAN;RAP2C_HUMAN	RAP2A;RAP2B;RAP2C	Ras-related protein Rap-2a	56457.9	67825.5	55918.4	54134.9	57505.8	56872.4	63294	73808	67388.6	47136.1	52765.2	58256.4
P10114;Q9Y3L5	Q9Y3L5;P10114	RAP2A_HUMAN;RAP2C_HUMAN	RAP2A;RAP2C	Ras-related protein Rap-2a	16621.3	25414.8	18120.9	13850.9	16416.6	16173.7	22746.1	25163.4	23575.2	12768.7	12386.6	14025.2
P10147;P55773;Q16663;Q98157	P55773;P10147;Q16663;Q98157	CCL15_HUMAN;CCL23_HUMAN;CCL3_HUMAN;VMI2_HHV8P	CCL15;CCL23;CCL3;ORF	C-C motif chemokine 3	12820.9	18254.7	22470.6	10814.9	18127.3	19514	13341.2	17451.2	15970.2	14389.3		12058.6
P10155	P10155	RO60_HUMAN	RO60	RNA-binding protein RO60	133071	143375	131245	138945	138014	116652	185291	181376	144995	117936	101411	104043
P10243	P10243	MYBA_HUMAN	MYBL1	Myb-related protein A	20026.4	20410.8	21338.8	13500.8		12091.5	24638.8	26384.8	25796.8
P10243;P10244	P10244;P10242;P10243	MYBA_HUMAN;MYBB_HUMAN	MYBL1;MYBL2	Myb-related protein A	8497.47	9507.44	7722.67	10297.1	8154.97		26317.7	29784.9	11801.5			3866.08
P10244	P10244	MYBB_HUMAN	MYBL2	Myb-related protein B	9695.32	14827.9	7928.64	5528.46	7701.23	7505.74	31354.3	40166	22534.7		9725.65	4862.44
P10253	P10253	LYAG_HUMAN	GAA	Lysosomal alpha-glucosidase	106508	130923	85230.1	69158.9	104702	98842.6	120250	118476	92540.4	85448.9	88918.2	91300.1
P10276	P10276;P10826	RARA_HUMAN	RARA	Retinoic acid receptor alpha	6564.29	9394.93	10698.9	6254.14	7056.12	9259.55	10033.1	9465.4	8827.88	4326.78	6146.78	6164.53
P10276;P13631	P10276;P10826;P13631	RARA_HUMAN;RARG_HUMAN	RARA;RARG	Retinoic acid receptor alpha	10840.6	11536.3	11548.4	8841.57	9282.65	11932.1	13978.7	11687.3	12175.1	8086.28	8913.46	8172.73
P10301	P10301	RRAS_HUMAN	RRAS	Ras-related protein R-Ras	79920.8	121421	133434	64299	103809	105484	80160	125914	143783	56919.6	84552.2	115648
P10301;P62070	P10301;P62070	RRAS2_HUMAN;RRAS_HUMAN	RRAS;RRAS2	Ras-related protein R-Ras	178068	251965	228806	152506	221194	186103	183989	258601	225840	109215	173644	196706
P10321	P10321	HLAC_HUMAN	HLA-C	HLA class I histocompatibility antigen, C alpha chain	40890.4	31215.4	36003.9	35526.1	26714.1	33940.7	51574.4	20229	32282	25888.4	25568.8	30508.2
P10398	P10398	ARAF_HUMAN	ARAF	Serine/threonine-protein kinase A-Raf	95553.8	91754.3	88885.3	90631.6	91504.6	81962.1	117628	91492.9	73725.9	76455.9	62057.6	55637.7
P10412	P16402;P10412;P16403	H14_HUMAN	H1-4	Histone H1.4	551023	462713	2342100	538466	436334	2363920	874694	861313	3011140	533752	580360	2698840
P10412;P22492	P16402;Q02539;P10412;P22492;P16403	H14_HUMAN;H1T_HUMAN	H1-4;H1-6	Histone H1.4	485825	46279.7	267011	456619	45514.1	224517	300352	38224.6	385081	722661	53279	672940
P10515	P10515	ODP2_HUMAN	DLAT	Dihydrolipoyllysine-residue acetyltransferase component of pyruvate dehydrogenase complex, mitochondrial	74677.7	80488.1	64289.8	70640.5	68984.8	53626.7	103320	87332.6	70511.1	53219.8	62854.3	61186.4
P10586	P10586;CON_A7MBJ4	PTPRF_HUMAN	PTPRF	Receptor-type tyrosine-protein phosphatase F	58550.3	67842.2	67349.8	52382.6	58620.9	50488.1	82145	66451.6	71354.6	39051.4	38019	46327.1
P10586;Q13332	P10586;Q13332;P23468;CON_A7MBJ4	PTPRF_HUMAN;PTPRS_HUMAN	PTPRF;PTPRS	Receptor-type tyrosine-protein phosphatase F	13823.9	12769.8	15370.2	8536.95	10150.2	12081.8	13489.7	13003.9	14155.9	8017.32	8446.63	11134.7
P10588	P10588	NR2F6_HUMAN	NR2F6	Nuclear receptor subfamily 2 group F member 6	8195.04	10716.9		7014.27	6799.8	7628.97	9326.2	7678.73	9876.36	7052.9	7945.84	6937.95
P10589;P24468	P10589;P24468	COT1_HUMAN;COT2_HUMAN	NR2F1;NR2F2	COUP transcription factor 1	14106.8	8781.81	7906.13	18828.5	6073.87	11748.7	18258.3	11183.7	7586.14	16339.7	7502.28	9181.37
P10599	P10599	THIO_HUMAN	TXN	Thioredoxin	272330	242920	223600	244740	235171	198224	472347	509607	354531	126715	146168	124778
P10606	P10606	COX5B_HUMAN	COX5B	Cytochrome c oxidase subunit 5B, mitochondrial	14264.2	14988.7	14306.5	12234.2	14407.7	13528.8	17973	16708.4	16007.8	10585.7	15281.3	14526.5
P10619	P10619	PPGB_HUMAN	CTSA	Lysosomal protective protein	51865	55295.6	49910	49381.3	47590.3	46091.2	58715.2	62227.8	55179.2	44594.2	41190.1	51556.9
P10620	P10620	MGST1_HUMAN	MGST1	Microsomal glutathione S-transferase 1	497670	500611	342367	445093	437160	370787	624889	496946	427120	369453	342174	354510
P10636	P10636	TAU_HUMAN	MAPT	Microtubule-associated protein tau	13667.3	21079.5	16212.9	10228.4	12771.1	12667.9	18154.7	25646.7	17582.5	3103.6	4450.83
P10644	P10644	KAP0_HUMAN	PRKAR1A	cAMP-dependent protein kinase type I-alpha regulatory subunit	618583	639607	612297	560787	584082	523632	709757	641057	518258	451786	414306	382287
P10746	P10746	HEM4_HUMAN	UROS	Uroporphyrinogen-III synthase	13055.7	15007.2	15125.4	12220	13987.8	12605.4	21265.6	20455.5	17291.1	10985.4	11406.2	10748.3
P10768	P10768	ESTD_HUMAN	ESD	S-formylglutathione hydrolase	18996	19718.6	16905.5	19547.7	17650	16206.2	23183.3	25317.7	18308.7	15594	14873.5	13986.9
P10809	P10809	CH60_HUMAN	HSPD1	60 kDa heat shock protein, mitochondrial	2785330	2718770	2469350	2553220	2576460	2237440	3160710	2726230	2529870	2336840	2156550	2109110
P10909	P10909	CLUS_HUMAN	CLU	Clusterin	38570	35998	33876.5	28095.4	26192.7	22282.3	39997	37364.6	30850.6	24277.6	26710.3	30128.8
P10914	P10914	IRF1_HUMAN	IRF1	Interferon regulatory factor 1	13188.4	10131.3	7791.88	11361.8	12533.9	7424.62	16382.8	15572	13713.9	10071.2	10611.1
P10915	P10915	HPLN1_HUMAN	HAPLN1	Hyaluronan and proteoglycan link protein 1	6860.62	17436.2	22319.3	5995.52	12143.7	17910.1	5388.77	14763.8	10731.7	5499.74	10592.5	13994.8
P10915;Q96S86	P10915;Q96S86	HPLN1_HUMAN;HPLN3_HUMAN	HAPLN1;HAPLN3	Hyaluronan and proteoglycan link protein 1	18637.3	31523	45866.2	14574.6	27583	55297.5	20565.7	34742.8	31028.8	41152.7	28317	37283
P11021	P11021	BIP_HUMAN	HSPA5	Endoplasmic reticulum chaperone BiP	730156	1229530	1176940	621712	967061	951208	899529	1432170	1241930	455633	793009	832056
P11021;P11142;P34931;P54652	P11142;P54652;P11021;P34931	BIP_HUMAN;HS71L_HUMAN;HSP72_HUMAN;HSP7C_HUMAN	HSPA1L;HSPA2;HSPA5;HSPA8	Endoplasmic reticulum chaperone BiP	505345	848907	643715	411401	692164	573511	573165	978374	751370	265005	456538	463218
P11047	P11047	LAMC1_HUMAN	LAMC1	Laminin subunit gamma-1	24294.3	38495.8	46786.6	25565.4	31442	36494.2	27060.3	34606.9	33327.6	16944.5	22190.8	27522.1
P11055	P11055	MYH3_HUMAN	MYH3	Myosin-3	8342.94	15354	21316	10605.9	12571.5	19966.1	12541.6	14089	14017.4	9181.02	10234.3	17246.4
P11055;P13533	P12883;Q9Y623;Q9UKX2;P13535;A7E2Y1;P11055;Q9UKX3;P13533;P12882	MYH3_HUMAN;MYH6_HUMAN	MYH3;MYH6	Myosin-3	2653.06	4852.37	10706.8	3272.5	6107.74	8032.04		3899.79	6191.65		4031.06	7368.19
P11055;P13533;P35579;P35580;P35749;Q7Z406;Q9UKX2;Q9UKX3	P35580;P12883;Q9Y623;Q7Z406;Q9UKX2;P13535;A7E2Y1;P35749;P35579;P11055;Q9UKX3;P13533;P12882	MYH10_HUMAN;MYH11_HUMAN;MYH13_HUMAN;MYH14_HUMAN;MYH2_HUMAN;MYH3_HUMAN;MYH6_HUMAN;MYH9_HUMAN	MYH10;MYH11;MYH13;MYH14;MYH2;MYH3;MYH6;MYH9	Myosin-3	154996	69363.6	112626	168765	101187	149353	147168	58395.5	70060.4	251664	134858	158966
P11055;P13533;Q9UKX3	P12883;Q9Y623;Q9UKX2;P13535;P11055;Q9UKX3;P13533;P12882	MYH13_HUMAN;MYH3_HUMAN;MYH6_HUMAN	MYH13;MYH3;MYH6	Myosin-3	2701.18	6288.15	6133.81	2501.19	3948.29	6982.06	3884.57	3407.79	3206.95	2896.85	2997.17	3881.46
P11055;Q9UKX2	Q9Y623;Q9UKX2;P13535;P11055;P12882	MYH2_HUMAN;MYH3_HUMAN	MYH2;MYH3	Myosin-3	46197.7	60063.2	97332.7		49076.1	96302.6	50713.6	65847.6	55236.7	33614.3	42152.2	65879.4
P11117	P11117	PPAL_HUMAN	ACP2	Lysosomal acid phosphatase	3633.08	4058.92	4756.54	2364.81	2065.74		3409.62	5020.17	2872.92	1829.61	2633.4	2781.78
P11137	P11137	MTAP2_HUMAN	MAP2	Microtubule-associated protein 2	16792.7	17007.8	11360.2	14753.1	13031.9	11362.3	20278.6	16092.2	12174.2	10101.3	9529.79	7568.64
P11142	P11142	HSP7C_HUMAN	HSPA8	Heat shock cognate 71 kDa protein	1363570	1942550	1710120	1238280	1855280	1638590	1544680	2170520	2005940	856441	1558460	1535490
P11142;P34931;P54652	P11142;P0DMV8;P0DMV9;P54652;P48741;P17066;P34931	HS71L_HUMAN;HSP72_HUMAN;HSP7C_HUMAN	HSPA1L;HSPA2;HSPA8	Heat shock cognate 71 kDa protein	4271180	4762870	4756650	4486140	4726070	4731930	4318380	4718910	4766500	3820000	4227310	4091750
P11142;P54652	P11142;P54652	HSP72_HUMAN;HSP7C_HUMAN	HSPA2;HSPA8	Heat shock cognate 71 kDa protein	1496010	1987550	1856560	1414550	1907260	1766950	1519450	2103270	2051000	1051010	1778800	1740230
P11166	P11166	GTR1_HUMAN	SLC2A1	Solute carrier family 2, facilitated glucose transporter member 1	1161500	1849790	1899260	1187070	1581170	1816730	1314400	1835540	1595610	1163250	1339510	1382190
P11169	Q8TDB8;P11169	GTR3_HUMAN	SLC2A3	Solute carrier family 2, facilitated glucose transporter member 3	28489.3	41564.3	36055.4	26151.8	32138.5	34454.3	36934.8	49861.4	34147.1	20788.6	32682.3	30038.8
P11171	P11171	EPB41_HUMAN	EPB41	Protein 4.1	103977	94774.3	96997.7	106797	91729.1	80129.4	129644	94438.8	99131.3	85636.5	70543.3	69981.1
P11171;Q9H4G0	P11171;Q9H4G0	E41L1_HUMAN;EPB41_HUMAN	EPB41;EPB41L1	Protein 4.1	57944.2	82959.5	77696.8	68855	58544.3	38447.1	77363.7	99363.5	50093.4	22343.1		25273.4
P11172	P11172	UMPS_HUMAN	UMPS	Uridine 5'-monophosphate synthase	271441	300461	272091	281147	276728	254091	342466	298302	258712	218302	207572	191447
P11177	P11177	ODPB_HUMAN	PDHB	Pyruvate dehydrogenase E1 component subunit beta, mitochondrial	822970	743576	597824	722487	676841	502843	956048	771887	663004	616398	599295	533229
P11182	P11182	ODB2_HUMAN	DBT	Lipoamide acyltransferase component of branched-chain alpha-keto acid dehydrogenase complex, mitochondrial	16960.7	30271.1	37548.9	17723.9	43021.8	40248.9	22894.7	21622.2	26583.2	16477.2	24319.2	40639.9
P11216	P11216	PYGB_HUMAN	PYGB	Glycogen phosphorylase, brain form	621643	661333	568841	665855	639740	531920	864794	725589	626703	521854	502555	480082
P11216;P11217	P11217;P11216	PYGB_HUMAN;PYGM_HUMAN	PYGB;PYGM	Glycogen phosphorylase, brain form	230491	240835	207024	221056	232596	191991	301743	282847	227079	161998	167639	148848
P11233	P11233	RALA_HUMAN	RALA	Ras-related protein Ral-A	17792.8	18149.6	23476.2	16758.8	16522	20804.4	21890.8	25116.9	23545.2	13670.3	19664.2	22059.4
P11233;P11234	P11234;P11233	RALA_HUMAN;RALB_HUMAN	RALA;RALB	Ras-related protein Ral-A	45397.7	48048.5	46999.5	43579.9	50173.6	40917.3	55988.1	58109.9	53552.4	30428.5	42766.3	44150.7
P11234	P11234	RALB_HUMAN	RALB	Ras-related protein Ral-B	4987.05	6956.59	8052.12	4969.33	7414.88	6148.3	6783.36	8589.03	8851.03	5087.95	9801.39	9433.08
P11274	P11274	BCR_HUMAN	BCR	Breakpoint cluster region protein	74053.4	72739.9	69413.4	75079.4	64299.1	64478	89618.8	71420.9	63327.1	58786.7	47473.5	48575.5
P11279	P11279	LAMP1_HUMAN	LAMP1	Lysosome-associated membrane glycoprotein 1		6884.64	3560.39		6148.25	4629.92	6504.97	5030.18	7138.09		3608.76	4552.2
P11309	P11309;Q86V86	PIM1_HUMAN	PIM1	Serine/threonine-protein kinase pim-1	4942.92	7555.26	6302.53	5459.43	6136.68	6148.28	4893.36		7952.6	6355.39	5942.98
P11309;Q86V86	P11309;Q86V86	PIM1_HUMAN;PIM3_HUMAN	PIM1;PIM3	Serine/threonine-protein kinase pim-1	4892.02	5458.79		6486.21		5282.81		6868.16	4772.72	4171.4	5032.14
P11310	P11310	ACADM_HUMAN	ACADM	Medium-chain specific acyl-CoA dehydrogenase, mitochondrial	264123	307303	263767	219472	268962	223268	246734	284263	239963	187309	250113	218684
P11362	P11362	FGFR1_HUMAN	FGFR1	Fibroblast growth factor receptor 1	3775.51	6042.51	7976.06	4836.53	3705.76	6396.52	6650.54	5880.2	6019.37	1949.25	4689.24	2965.03
P11362;P22455;P22607	P11362;P21802;P22607;P22455	FGFR1_HUMAN;FGFR3_HUMAN;FGFR4_HUMAN	FGFR1;FGFR3;FGFR4	Fibroblast growth factor receptor 1	9225.13	10317.6	13170.2	7865.74	9839.06	9234.73	11836.6	10702.2	8676.99	8027.89	7096.35	8381.35
P11387	P11387	TOP1_HUMAN	TOP1	DNA topoisomerase 1	498543	530003	612348	472945	504109	588704	639509	638573	879829	444819	506063	646048
P11387;Q969P6	P11387;Q969P6	TOP1M_HUMAN;TOP1_HUMAN	TOP1;TOP1MT	DNA topoisomerase 1	410329	322839	402025	371806	341933	396553	461592	361777	569584	401096	358322	485762
P11388	P11388	TOP2A_HUMAN	TOP2A	DNA topoisomerase 2-alpha	258401	344539	359775	264745	307897	374872	540386	643485	711166	218232	264934	291578
P11388;Q02880	P11388;Q02880	TOP2A_HUMAN;TOP2B_HUMAN	TOP2A;TOP2B	DNA topoisomerase 2-alpha	345226	351389	367565	332370	350243	395669	734566	741671	795576	326929	329725	332494
P11413	P11413	G6PD_HUMAN	G6PD	Glucose-6-phosphate 1-dehydrogenase	987203	1213710	1038940	927189	1137560	959961	1140160	1284160	1063610	764131	832413	841723
P11441	P11441	UBL4A_HUMAN	UBL4A	Ubiquitin-like protein 4A		10401.2	9821.96	11963.1	7443.16	10255.8	11082.9	9432.62	8304.63	8081.25		4478.04
P11473	P11473	VDR_HUMAN	VDR	Vitamin D3 receptor	23359.8	25801	16648.4	23340.1	20938.8	16555.6	28676.1	20350	21941.9	13406.4	17560.7	12136.6
P11498	P11498	PYC_HUMAN	PC	Pyruvate carboxylase, mitochondrial	7605800	6563160	6188790	7747660	6867000	7122140	6500620	5556840	5522980	8201410	8173930	8135250
P11532	P11532	DMD_HUMAN	DMD	Dystrophin	46245.7	55888.3	60208.5	47786.1	53341.4	50694.8	55279.3	56895.1	46120.1	34637.4	36383.9	34637.3
P11532;P46939	P11532;P46939	DMD_HUMAN;UTRN_HUMAN	DMD;UTRN	Dystrophin	35414.6	48424.1	33403.4	36658.8	44841.2	33702.8	45738.2	42063.5	37208.4	37667.2	23742.4	30146.3
P11586	P11586	C1TC_HUMAN	MTHFD1	C-1-tetrahydrofolate synthase, cytoplasmic	1048050	1160520	1085110	1096620	1112680	995425	1369950	1122140	977186	918906	808067	761191
P11586;Q6UB35	P11586;Q6UB35	C1TC_HUMAN;C1TM_HUMAN	MTHFD1;MTHFD1L	C-1-tetrahydrofolate synthase, cytoplasmic	152059	63248.5	154814	236756	112057	215981	68138.2	35632.4	146157	385179	152680	301051
P11717	P11717	MPRI_HUMAN	IGF2R	Cation-independent mannose-6-phosphate receptor	35886.7	52863.2	51052	25142.4	34091.3	29211.6	34298.5	38012.5	31011.8	17027.7	20525.5	20282.9
P11766	P11766	ADHX_HUMAN	ADH5	Alcohol dehydrogenase class-3	12784.2	12241.3	14659.4	10433.5	15033.4	14926.1	22004.9	7488.94	14109.7	14781.4	13808.1	14465.8
P11802	P11802	CDK4_HUMAN	CDK4	Cyclin-dependent kinase 4	21737.5	32890.7	44121.9	23725	27198.8	36219.4	28320.2	33114.1	29168.1	20641	18285.1	21946
P11908	P11908	PRPS2_HUMAN	PRPS2	Ribose-phosphate pyrophosphokinase 2	786149	860417	806220	681389	766561	697844	863486	905169	761166	527931	581947	539597
P11908;P60891	P21108;P60891;P11908	PRPS1_HUMAN;PRPS2_HUMAN	PRPS1;PRPS2	Ribose-phosphate pyrophosphokinase 2	946728	1288120	934057	862247	1043750	825029	1178130	1307880	867237	617023	688593	586554
P11940	P11940;Q9H361	PABP1_HUMAN	PABPC1	Polyadenylate-binding protein 1	218088	217602	274159	180313	178119	240518	168757	142827	163571	132813	149873	169283
P11940;Q13310	P11940;Q13310	PABP1_HUMAN;PABP4_HUMAN	PABPC1;PABPC4	Polyadenylate-binding protein 1	382932	427459	356781	315897	310044	315934	410645	379828	290196	210630	223397	206645
P11940;Q5JQF8	P11940;Q9H361;Q4VXU2;Q5JQF8	PABP1_HUMAN;PAP1M_HUMAN	PABPC1;PABPC1L2B	Polyadenylate-binding protein 1	67036.5	69884.9	54433.6	71377.2	53994.6	66292.1	85456.1	43339.6	48485.2	43593.2	45743.8	46740.9
P12004	P12004	PCNA_HUMAN	PCNA	Proliferating cell nuclear antigen	560335	574216	580151	604354	567665	529061	714410	588962	571732	487131	419958	401343
P12035	P12035;CON_P12035	K2C3_HUMAN	KRT3	Keratin, type II cytoskeletal 3		2051.9		54914.1			5271.19			6728.65
P12035;P19013;Q3SY84;Q7RTS7;Q86Y46;Q8N1N4	P12035;P19013;Q86Y46;Q3SY84;Q7RTS7;Q8N1N4;CON_P12035;CON_P19013;CON_Q3SY84;CON_Q86Y46;CON_Q7RTS7;CON_Q8N1N4	K2C3_HUMAN;K2C4_HUMAN;K2C71_HUMAN;K2C73_HUMAN;K2C74_HUMAN;K2C78_HUMAN	KRT3;KRT4;KRT71;KRT73;KRT74;KRT78	Keratin, type II cytoskeletal 3	23686.7	5512.84		29531.4	11459.4	13116.8	15880.9		10013.8	46755.3	23444.4	25569
P12035;P35908;Q01546	P12035;Q01546;P35908;CON_P35908;CON_Q01546;CON_P12035	K22E_HUMAN;K22O_HUMAN;K2C3_HUMAN	KRT2;KRT3;KRT76	Keratin, type II cytoskeletal 3	116638	65532.8	10963.5	115401	128223	54184.9	139959	80397.9	72364.6	275757	103693	123893
P12035;P35908;Q01546;Q5XKE5	Q5XKE5;P12035;Q01546;P35908;CON_P35908;CON_Q01546;CON_P12035;CON_Q5XKE5	K22E_HUMAN;K22O_HUMAN;K2C3_HUMAN;K2C79_HUMAN	KRT2;KRT3;KRT76;KRT79	Keratin, type II cytoskeletal 3	471322	132536	121479	410252	252969	162909	186141	119620	189956	737732	333122	360672
P12035;Q01546	P12035;Q01546;CON_Q01546;CON_P12035	K22O_HUMAN;K2C3_HUMAN	KRT3;KRT76	Keratin, type II cytoskeletal 3					28180				18326.6			38488.9
P12081	P12081	HARS1_HUMAN	HARS1	Histidine--tRNA ligase, cytoplasmic	17489.9	23663.9	39072.4	20924.3	31792.5	32740.5	20499.3	34504.8	49349.9	18504.7	21808.4	35177.1
P12081;P49590	P12081;P49590	HARS1_HUMAN;SYHM_HUMAN	HARS1;HARS2	Histidine--tRNA ligase, cytoplasmic	216263	243375	361912	225424	280321	305072	243130	253134	382549	171222	240066	341876
P12109	P12109	CO6A1_HUMAN	COL6A1	Collagen alpha-1(VI) chain	39767.2	58014.1	65195.2	36238.3	51639.6	53633.2	54204.6	67417.6	62484.2	30645.2	35899.9	42397.3
P12110	P12110	CO6A2_HUMAN	COL6A2	Collagen alpha-2(VI) chain	26523.4	39755.3	46255.9	26092.3	35668.7	38602.9	46100.2	51918	41726.8	14255.5	19575.5	29610.9
P12235	P12235	ADT1_HUMAN	SLC25A4	ADP/ATP translocase 1	287254	241104	205379	245426	212752	168228	336800	260254	211090	230538	199472	166121
P12235;P12236	P12236;P12235	ADT1_HUMAN;ADT3_HUMAN	SLC25A4;SLC25A6	ADP/ATP translocase 1	755879	710372	624973	711411	624857	597565	812433	589322	603467	583997	573660	577662
P12236	P12236	ADT3_HUMAN	SLC25A6	ADP/ATP translocase 3	2569620	459652	761438	2183320	616238	860092	2112350	408610	718350	2159890	1130820	1129140
P12259	P12259	FA5_HUMAN	F5	Coagulation factor V	18995.1	17054.2	13215.5	11674.1	11910.7	10639	11727.1	12559.5	10086.2	9559.14	9322.68	8545.17
P12268	P12268	IMDH2_HUMAN	IMPDH2	Inosine-5'-monophosphate dehydrogenase 2	505658	502467	507507	548726	544512	509111	635238	547889	502990	509621	411602	425960
P12268;P20839	P12268;P20839	IMDH1_HUMAN;IMDH2_HUMAN	IMPDH1;IMPDH2	Inosine-5'-monophosphate dehydrogenase 2	142788	72019.9	119730	193096	105739	113268	83072.2	63253.6	130996	229228	122532	180339
P12270	P12270	TPR_HUMAN	TPR	Nucleoprotein TPR	88493.8	127503	116493	80752.4	113047	93005.5	374557	498256	395445	31670.5	43283.7	45257.4
P12273	P12273	PIP_HUMAN	PIP	Prolactin-inducible protein	8422.11	8593.61	4983.66	9762.31	4685.94	4869.48	9391.03	6215.46	4791.92	10450.5	7747.02	11059.4
P12277	P12277	KCRB_HUMAN	CKB	Creatine kinase B-type			2958.87		5849.01		5644.13		4917.69		3555.21
P12429	P12429	ANXA3_HUMAN	ANXA3	Annexin A3	147551	227711	201047	144561	199073	187616	189542	236086	171496	123556	165898	145230
P12532	P12532	KCRU_HUMAN	CKMT1B	Creatine kinase U-type, mitochondrial	3129.61	1825.96	1479.26	2484.19	3062.44	1528.54	3086.13	3118.24	2199.4	1931.14	1029.48	1254.75
P12694	P12694	ODBA_HUMAN	BCKDHA	2-oxoisovalerate dehydrogenase subunit alpha, mitochondrial	89792.2	86264.8	80413.5	69464.5	78682.3	70550.2	93275.2	83711.9	78930.7	62436.4	71471	64414
P12755	P12755	SKI_HUMAN	SKI	Ski oncogene	9291.24	15941.2	14930.6	8967.62	11228.7	11401.5	12037.1	14192.9	12970.7	7237.16	9443.09	8962.95
P12757	P12757	SKIL_HUMAN	SKIL	Ski-like protein	12368.2	12154.2	8178.05	8220.56	8348.32	7613.23	14242.3	13359.6	10223.2		5915.36	5980.86
P12814	P12814	ACTN1_HUMAN	ACTN1	Alpha-actinin-1	33251	50512.6	52840.5	34770.1	43696.5	50548.5	43402.7	53456.3	43782.3	30319.9	30232	34805.2
P12814;P35609	P12814;P35609	ACTN1_HUMAN;ACTN2_HUMAN	ACTN1;ACTN2	Alpha-actinin-1	13967.9	14255.8	21588.4	19272.4	17273.3	22786.6	13051	13792.1	18392.5	18178	17509.1	21595.2
P12931	P12931	SRC_HUMAN	SRC	Proto-oncogene tyrosine-protein kinase Src	19846	20302.6	23343.4	14825.3	16412.3	16768.1	16293.5	15806.5	15796	11524.5	14503.4	18374.4
P12955	P12955	PEPD_HUMAN	PEPD	Xaa-Pro dipeptidase	10337.3	8679.05	10685.5	7342.64	11481.2	9937.2	7492.8	9385.2	11023.4	9055.35	8126.48	8212.32
P12956	P12956	XRCC6_HUMAN	XRCC6	X-ray repair cross-complementing protein 6	255229	349163	1156980	218392	264045	601619	450286	536206	1116000	183698	225429	701649
P13010	P13010	XRCC5_HUMAN	XRCC5	X-ray repair cross-complementing protein 5	205848	269980	737483	163562	193949	406304	385807	445180	809549	139388	157954	491222
P13051	P13051	UNG_HUMAN	UNG	Uracil-DNA glycosylase	29605.3	20858.3	15530.6	20922.9		20170.5	35521.6		16298.5	24750.1	13804.3	18787.6
P13056	P13056	NR2C1_HUMAN	NR2C1	Nuclear receptor subfamily 2 group C member 1	24894.5	25346.3	27270.5	23220	25041.9	26008.1	41828.4	39684.9	30866.1	19232.6	20180.1	20612.6
P13073	P13073	COX41_HUMAN	COX4I1	Cytochrome c oxidase subunit 4 isoform 1, mitochondrial	10691.7	14553.1	17568.3	11108.7	12853.3	15507	14987.8	15030	15573.5	9436.31	11877.8	12635.9
P13164;Q01628;Q01629	Q01628;Q01629;P13164	IFM1_HUMAN;IFM2_HUMAN;IFM3_HUMAN	IFITM1;IFITM2;IFITM3	Interferon-induced transmembrane protein 1	19139	15536.3	13315.1	16577.6	14525.3	11245.7	20283.5	13372.9	11512.7	9637.37	9108.93	10133.2
P13196	P13196	HEM1_HUMAN	ALAS1	5-aminolevulinate synthase, non-specific, mitochondrial	7689.24	7722.73	11257.2	7728.9	7862.68	10364.2	9153.75	7562.92	9666.9	6459.94	7059.46	8363.25
P13473	P13473	LAMP2_HUMAN	LAMP2	Lysosome-associated membrane glycoprotein 2	44555.3	30938.3	26262.8	50908.6	39040.8	31240.9	68411.1	43623.8	47276.4	42214.9	27810	26224.5
P13489	P13489	RINI_HUMAN	RNH1	Ribonuclease inhibitor	117956	108047	91545.2	106937	90417.8	79644.5	174585	136523	98853.7	91534.1	85368.1	69675.3
P13497	P13497	BMP1_HUMAN	BMP1	Bone morphogenetic protein 1	12511.1	12508.1	13341.6	8815.71	9785.07	11078.3	9783.64	11054.6	9383.17	7917.21	6952.14	6987.01
P13497;Q9Y6L7	Q9Y6L7;P13497	BMP1_HUMAN;TLL2_HUMAN	BMP1;TLL2	Bone morphogenetic protein 1	2723.73	3783.84	4496.98	2666.08	2339.1	2987.72	3021.6	4461.96	3643.08	1809.82	2096.2	2671.69
P13498	P13498	CY24A_HUMAN	CYBA	Cytochrome b-245 light chain	26231.4	18667.9	23071.2	27430.1	22036.2	33082.1	16257.6	13325	26700.1	29734.3	31761.7	30150.1
P13533	P13533	MYH6_HUMAN	MYH6	Myosin-6
P13533;Q9H6N6	Q9H6N6;P12883;P13533	MYH16_HUMAN;MYH6_HUMAN	MYH16;MYH6	Myosin-6	5539.46	6013.14	13965.5		8496.74	10048	5219.19	5438.92	9768.89	3919.49		8990.05
P13611	P13611	CSPG2_HUMAN	VCAN	Versican core protein	312786	307922	261027	252879	271615	216376	216115	194801	175801	159741	138975	164862
P13637	P13637	AT1A3_HUMAN	ATP1A3	Sodium/potassium-transporting ATPase subunit alpha-3	282950	280908	211806	263775	259134	191120	353591	324784	222313	217943	215861	178102
P13637;Q13733	P13637;P50993;Q13733;P54707	AT1A3_HUMAN;AT1A4_HUMAN	ATP1A3;ATP1A4	Sodium/potassium-transporting ATPase subunit alpha-3	25392.9	19591.6	19906.4	23417.4	21438.9		22836.1	16329.7	20888.7	22842.7	21620.7
P13639	P13639	EF2_HUMAN	EEF2	Elongation factor 2	1475420	1570330	1233290	1220310	1200930	1016410	1639160	1527270	1141330	1157990	1267870	1003240
P13639;Q15029	P13639;Q15029	EF2_HUMAN;U5S1_HUMAN	EEF2;EFTUD2	Elongation factor 2	201141	143481	109063	198161	135242	151478	106963	67893.2	146535	456267	380095	384129
P13645	P13645;CON_P13645	K1C10_HUMAN	KRT10	Keratin, type I cytoskeletal 10	9021050	6116410	4551580	8422520	7318670	5915250	6771520	6306840	6491960	12695400	7387870	8116310
P13645;P13646	P13645;P13646;CON_P13645;CON_P13646	K1C10_HUMAN;K1C13_HUMAN	KRT10;KRT13	Keratin, type I cytoskeletal 10	1578890	999720	727487	1416280	1348080	1032630	1028580	996829	992935	1957450	1463660	1426620
P13645;Q7Z3Y8;Q7Z3Z0	Q7Z3Y7;Q7Z3Y8;P13645;Q7Z3Z0;CON_P13645;CON_Q7Z3Z0;CON_Q7Z3Y8;CON_Q7Z3Y7	K1C10_HUMAN;K1C25_HUMAN;K1C27_HUMAN	KRT10;KRT25;KRT27	Keratin, type I cytoskeletal 10	1679000	846491	1055540	1769850	1510600	1626280	962404	771795	1815420	2388270	2063080	1982320
P13646	P13646;CON_P13646	K1C13_HUMAN	KRT13	Keratin, type I cytoskeletal 13	15705.1	29034.8		79851.5	104754	127228	30436.5	28960.5	36332	57083	28536.7	10849.3
P13646;P19012	P19012;P13646;CON_P13646;CON_P19012	K1C13_HUMAN;K1C15_HUMAN	KRT13;KRT15	Keratin, type I cytoskeletal 13	14032.5	4207.32		12741.9		26150.6	7378.27			45342.7	11144.3	9906.44
P13647	P13647;CON_P13647	K2C5_HUMAN	KRT5	Keratin, type II cytoskeletal 5	1289900	724269	480200	1352110	956121	776927	1067580	688049	835983	2100970	1220150	1279370
P13667	P13667	PDIA4_HUMAN	PDIA4	Protein disulfide-isomerase A4	563784	730542	700344	447263	592236	533164	617825	751765	657707	365034	503267	445082
P13667;P30101	P13667;P30101	PDIA3_HUMAN;PDIA4_HUMAN	PDIA3;PDIA4	Protein disulfide-isomerase A4	5278.61	4275.8	3822.7	2484.24	4015.18	3031.63	4694.37	5276.36	3722.2	1327.78		2391.91
P13674	P13674	P4HA1_HUMAN	P4HA1	Prolyl 4-hydroxylase subunit alpha-1	286999	391693	418538	264962	368962	370572	331248	410312	380107	227826	294145	343389
P13682	P13682	ZNF35_HUMAN	ZNF35	Zinc finger protein 35	2971.5	2499.41	3240.28	1907.12			12269.5	18191	10719.8
P13693	Q56UQ5;P13693	TCTP_HUMAN	TPT1	Translationally-controlled tumor protein	98805.8	123429	106098	103352	108741	94025	147213	143418	112298	74764.7	75258.2	68908.9
P13716	P13716	HEM2_HUMAN	ALAD	Delta-aminolevulinic acid dehydratase	3424.07	1604.41	989.057	1379.6		1941.26	2460.27	2006.84	1790.17	2435.37	2521.17	1667.71
P13747	P13747	HLAE_HUMAN	HLA-E	HLA class I histocompatibility antigen, alpha chain E	215422	178884	174001	176052	166264	151532	248873	168352	152467	132109	120583	114212
P13797	P13797	PLST_HUMAN	PLS3	Plastin-3	186483	254063	240249	160507	190188	212196	212650	239135	184670	140919	170056	153958
P13797;Q14651	Q14651;P13797	PLSI_HUMAN;PLST_HUMAN	PLS1;PLS3	Plastin-3	70976.3	78634.5	69936.5	64765	74683.8	60915.6	76661	81921.4	67755.4	50778.1	61878	47347.1
P13798	P13798	ACPH_HUMAN	APEH	Acylamino-acid-releasing enzyme	29416.4	18454.2	25962.8	29137.8	20945.4	16942.5	36415.6	23219.8	22263.7	27019.8	17483.9	16628
P13804	P13804	ETFA_HUMAN	ETFA	Electron transfer flavoprotein subunit alpha, mitochondrial	62820.2	65335	69695.7	56754.3	56942	47400.3	78892.5	61611.4	56056.7	48500.6	43701.8	50950.9
P13807	P13807	GYS1_HUMAN	GYS1	Glycogen [starch] synthase, muscle	886677	1153880	778186	693954	923644	741678	984357	1108730	678177	645030	893011	500967
P13861	P13861	KAP2_HUMAN	PRKAR2A	cAMP-dependent protein kinase type II-alpha regulatory subunit	70323.9	78773.5	65892.1	65908.2	74808.5	54676.5	76424.2	81325.7	62359.8	50981.6	50623.9	46921.9
P13861;P31323	P13861;P31323	KAP2_HUMAN;KAP3_HUMAN	PRKAR2A;PRKAR2B	cAMP-dependent protein kinase type II-alpha regulatory subunit	47379.4	73799.1	45706.7	28928.6	65140.3	40299.1	66864.1	81233.7	53277.6	25096.8	31065.8	26672
P13928;Q5VT79	Q5VT79;P13928	ANXA8_HUMAN;AXA81_HUMAN	ANXA8;ANXA8L1	Annexin A8	5898.75	4690	8566.44	6928.54	6301.04	4017.01	12150.2	5306.57		6072.64	5185.54	4485.06
P13929	P13929	ENOB_HUMAN	ENO3	Beta-enolase	492176		505344	451030			578774		476895
P13984	P13984	T2FB_HUMAN	GTF2F2	General transcription factor IIF subunit 2	99447.8	108143	91358.9	96042.7	87477.9	92775.2	452930	488344	347677	72065.6	76209.1	66546.9
P13987	P13987	CD59_HUMAN	CD59	CD59 glycoprotein	14154.1	12189.9	22737.9	26311.6	32208	26812.6	23960.1	15945.8	33843.6	15310.1	23101.7	19413.3
P13994	P13994	YJU2B_HUMAN	YJU2B	Probable splicing factor YJU2B	13480.5	15228.1	12194.3	12226.7	11643.9	12155.3	19162.4	19648	14519.9	9007.16	8837.08	8428.1
P13995	P13995	MTDC_HUMAN	MTHFD2	Bifunctional methylenetetrahydrofolate dehydrogenase/cyclohydrolase, mitochondrial	187001	209187	257384	184122	181257	218929	208130	209368	217917	144875	145360	172098
P14174	P14174	MIF_HUMAN	MIF	Macrophage migration inhibitory factor	82303.1	38704.8	15683.9	121569	16777.3	42931.3	117945	52313.6	17664.3	115498	11261.1	21052.3
P14209	P14209	CD99_HUMAN	CD99	CD99 antigen		1169.76	2806.97	1015.9	1557.47	1200.38	1530.06	2076.14	3406.27	1796.24	2100.53	2834.16
P14314	P14314	GLU2B_HUMAN	PRKCSH	Glucosidase 2 subunit beta	32874.2	38929.1	42417.6	29048.7	33908.8	33287	37224.3	37221.7	37080.2	23186.8	22646.5	24820.8
P14324	P14324	FPPS_HUMAN	FDPS	Farnesyl pyrophosphate synthase	452712	448500	451926	440846	434022	397463	524738	426854	411578	376257	353502	312576
P14373	P14373	TRI27_HUMAN	TRIM27	Zinc finger protein RFP	54622.1	61755.5	73152.6	42359.2	48674.1	53920	55718.8	62075.2	44939.5	31144.1	41479	41539
P14384	P14384	CBPM_HUMAN	CPM	Carboxypeptidase M	44524.5	37397.3			31567.8			31022	23471.1	34741.9	27271.6
P14406	P14406	CX7A2_HUMAN	COX7A2	Cytochrome c oxidase subunit 7A2, mitochondrial	516121	620118	500909	455166	517495	392717	734672	693609	496289	317974	364427	364803
P14543	P14543	NID1_HUMAN	NID1	Nidogen-1	48797.7	46200.4	56378.7	45596	44925	53122.1	44771.7	59374.4	52064.3	42858.1	41677	43398.2
P14550	P14550	AK1A1_HUMAN	AKR1A1	Aldo-keto reductase family 1 member A1	31638.7	34075.2	43987.4	29668.4	32179.7	36163	42615.8	36229.8	34832.5	27534.1	31017.7	30748
P14618	P14618	KPYM_HUMAN	PKM	Pyruvate kinase PKM	2753650	2573920	2069590	1950970	1961770	1589960	1997920	1931670	1626950	1839890	2342440	1914150
P14621	P14621	ACYP2_HUMAN	ACYP2	Acylphosphatase-2	56674.8	57938.3	76228.5	41714.4	40753.7	32507.5	49354.6	61830.4	41575.5	39246.1	45410	30744.9
P14625	P14625	ENPL_HUMAN	HSP90B1	Endoplasmin	1284950	1365920	1240750	1047060	1151110	1005870	1312590	1421740	1228860	963348	969356	873920
P14625;Q58FF3	P14625;Q58FF3	ENPLL_HUMAN;ENPL_HUMAN	HSP90B1;HSP90B2P	Endoplasmin	1209910	866790	943575	1103650	896415	839091	1188120	939146	896417	1095770	869899	801265
P14635	P14635	CCNB1_HUMAN	CCNB1	G2/mitotic-specific cyclin-B1	15728.1	24848.4	28871.7	12089	17763	16171.3	23619.6	28117.7	19688.8	6583.98	8639.53	10500.7
P14649	P14649	MYL6B_HUMAN	MYL6B	Myosin light chain 6B	7933.04	5986.73	7063.87	10497.4	9644.24	8014.41	10995.8	7599.39	6838.6	7531.63	6985.04	7876.75
P14649;P60660	P60660;P14649	MYL6B_HUMAN;MYL6_HUMAN	MYL6;MYL6B	Myosin light chain 6B	602904	638093	703431	745308	804495	863850	897939	780317	685507	654469	587239	736684
P14678;P63162	P14678;P63162	RSMB_HUMAN;RSMN_HUMAN	SNRPB;SNRPN	Small nuclear ribonucleoprotein-associated proteins B and B'	117780	123146	103493	124356	115818	118174	170789	166158	135455	134569	76098.5	84524.9
P14735	P14735	IDE_HUMAN	IDE	Insulin-degrading enzyme	97634.8	107459	85926	105090	89377.9	80573.6	120218	103033	83031.6	82699.7	71944.4	66758.2
P14854	P14854	CX6B1_HUMAN	COX6B1	Cytochrome c oxidase subunit 6B1	21526.7	24349.4	29839.4	26402.3	37171.6	23303.8	44909.7	33579.1	32851.6	25420.4	24351.6	23464.2
P14859	P14859	PO2F1_HUMAN	POU2F1	POU domain, class 2, transcription factor 1	39049.4	51870	39475.8	36715.3	45423.7	46704.4	147239	183645	105994	26056.6	31642.5	35210.9
P14866	P14866	HNRPL_HUMAN	HNRNPL	Heterogeneous nuclear ribonucleoprotein L	1804950	2018110	1397020	1551670	1704000	1397270	1891820	1861550	1278930	1378750	1726070	1070640
P14866;Q8WVV9	P14866;Q8WVV9	HNRLL_HUMAN;HNRPL_HUMAN	HNRNPL;HNRNPLL	Heterogeneous nuclear ribonucleoprotein L	444087	337569	357139	452629	387038	388078	259019	244214	282498	629479	626710	452290
P14868	P14868	SYDC_HUMAN	DARS1	Aspartate--tRNA ligase, cytoplasmic	444249	455988	455741	435990	467292	407045	513245	440017	444961	385583	356798	392599
P14921	P14921	ETS1_HUMAN	ETS1	Protein C-ets-1	9595.3	7844.28	9020.46	7960.16	9893.73	10176	8819.71	7791.05	8759.8	5911.99	3587.93	4879.87
P14923	P14923	PLAK_HUMAN	JUP	Junction plakoglobin	166880	126731	97280.9	168754	135830	114730	159510	129945	117598	203938	150963	142644
P14923;P35222	P35222;P14923	CTNB1_HUMAN;PLAK_HUMAN	CTNNB1;JUP	Junction plakoglobin	232687	210782	171337	215949	201623	171131	247166	223670	169979	229748	196739	189001
P14927	P14927	QCR7_HUMAN	UQCRB	Cytochrome b-c1 complex subunit 7	4143.3	5263.79	4800.28	3270.03	5283.45	3231.25	6766.25	6436.22	6891.22	2547.46	3331.56	2497.29
P15056	P15056	BRAF_HUMAN	BRAF	Serine/threonine-protein kinase B-raf	31279.1	31861.4	29107.6	27576.8	33173.2	26905.5	41205.5	28810.6	26362.6	24722	19121.9	19091.2
P15085;P15086	P15085;P15086	CBPA1_HUMAN;CBPB1_HUMAN	CPA1;CPB1	Carboxypeptidase A1							3437.82		4822.5	3602.08		2871.96
P15121	P15121	ALDR_HUMAN	AKR1B1	Aldo-keto reductase family 1 member B1	53652.6	58572.4	50778.5	52612.8	55255.7	52719.6	62917.4	60148	52460	43421.5	57910.1	45374
P15151	P15151	PVR_HUMAN	PVR	Poliovirus receptor	8379.49	7734.46	6481.79	7411.28	5231.4	7372.03	22418.7	24833.1	15060.5		7353.16	7796.64
P15153	P15153	RAC2_HUMAN	RAC2	Ras-related C3 botulinum toxin substrate 2	141554	152329	98722	137166	179054	140000	123140	84117.9	131851	135292	157348	147345
P15153;P17081;P60763;P60953;P63000;P84095	P17081;P15153;Q9H4E5;P84095;P60763;P63000;P60953	CDC42_HUMAN;RAC1_HUMAN;RAC2_HUMAN;RAC3_HUMAN;RHOG_HUMAN;RHOQ_HUMAN	CDC42;RAC1;RAC2;RAC3;RHOG;RHOQ	Ras-related C3 botulinum toxin substrate 2	230221	145312	147528	280512	132541	128853	206995	138411	153319	228353	165678	161908
P15153;P60763;P63000	P15153;P60763;P63000	RAC1_HUMAN;RAC2_HUMAN;RAC3_HUMAN	RAC1;RAC2;RAC3	Ras-related C3 botulinum toxin substrate 2	203242	175681	238378	225451	204791	240786	192670	155850	233599	225887	260329	285081
P15153;P63000	P15153;P63000	RAC1_HUMAN;RAC2_HUMAN	RAC1;RAC2	Ras-related C3 botulinum toxin substrate 2	91008	118382	48712.5	84438.3	103841	69015.4	132699	136391	92191.5	90929.6	79545	81370.4
P15170	P15170	ERF3A_HUMAN	GSPT1	Eukaryotic peptide chain release factor GTP-binding subunit ERF3A	242497	297405	244164	211237	213118	191160	291129	289095	217925	144508	127961	118068
P15170;Q8IYD1	Q8IYD1;P15170	ERF3A_HUMAN;ERF3B_HUMAN	GSPT1;GSPT2	Eukaryotic peptide chain release factor GTP-binding subunit ERF3A	295829	342088	300253	252713	261398	235847	346222	310972	255646	182823	147071	155682
P15289	P15289	ARSA_HUMAN	ARSA	Arylsulfatase A	8257.38	8653.13	9467.72	6680.2	8841.73	6972.4	11862.3	9193.09	8074.56	4339.08	5194.62	8163.31
P15291	P15291	B4GT1_HUMAN	B4GALT1	Beta-1,4-galactosyltransferase 1	29394	47563	58829.3	32895.2	34875.7	43321.8	38827.4	46374.7	38089.8	22591.5	29664	35266.7
P15311	P15311	EZRI_HUMAN	EZR	Ezrin	241186	290209	263872	243591	237887	243165	297169	329198	250088	137417	131832	122389
P15311;P26038;P35241	P15311;P35241;P26038	EZRI_HUMAN;MOES_HUMAN;RADI_HUMAN	EZR;MSN;RDX	Ezrin	609620	495184	454627	569306	417345	433073	793711	591951	408286	391297	306802	304828
P15311;P35241	P15311;P35241	EZRI_HUMAN;RADI_HUMAN	EZR;RDX	Ezrin	46184.2	36956.6	45913.8	43620.5	35649.5	51454	61604.9	37861.1	34658.8	39468.7	31304.6	35440.9
P15328	P15328	FOLR1_HUMAN	FOLR1	Folate receptor alpha	12110.3	15295.4	21311	14296.6	23510.1	16409.6	18431.7	12172.6	24080	9922.47	13104.7	11038.2
P15336	P15336	ATF2_HUMAN	ATF2	Cyclic AMP-dependent transcription factor ATF-2	5283.25	7233.74	5068.33	3153.11	3399.17	4492.91	22609.6	30949.2	18958.3	1887.98		2176.63
P15336;P17544	P15336;P17544	ATF2_HUMAN;ATF7_HUMAN	ATF2;ATF7	Cyclic AMP-dependent transcription factor ATF-2	16330.6	16799.2	17019	17522.3	11437.9	11595.2	58560.4	43370.8	37102.2	7678.45		9456.87
P15374	P15374	UCHL3_HUMAN	UCHL3	Ubiquitin carboxyl-terminal hydrolase isozyme L3	60674.4	61960.4	54470.9	62242	55055.2	51166.7	76927.8	67635.4	52381.3	42318.4	37358.9	36968.8
P15407	P15407	FOSL1_HUMAN	FOSL1	Fos-related antigen 1	4137.8	14176.1	15204.3	2099.71	2881.73	4425.34	11369.7	36557.6	35080.7	1955.28
P15408	P15408	FOSL2_HUMAN	FOSL2	Fos-related antigen 2	41518.2	71761.5	72525.9	24880.9	27517.5	25403.2	233196	333027	228730	7947.45	8072.03
P15531	P15531	NDKA_HUMAN	NME1	Nucleoside diphosphate kinase A	16493.7	16966.5	14364.3	10925.6	22473.7	15086.2	19322.9	21196.4	19388.5	14203	14398.7	13433.1
P15531;P22392	P15531;O60361;P22392	NDKA_HUMAN;NDKB_HUMAN	NME1;NME2	Nucleoside diphosphate kinase A	13282.7	7622.97	10365.6	16127.4	12785.3	13991.1	20053.8	8870.96	16040.7	13812.3	10830.7	12051.4
P15559	P15559	NQO1_HUMAN	NQO1	NAD(P)H dehydrogenase [quinone] 1	46664.5	49608.3	37178.1	46886.6	45700.9	33042	62240	48598.3	38757.3	40636.2	44251.3	37036.8
P15586	P15586	GNS_HUMAN	GNS	N-acetylglucosamine-6-sulfatase	32575.7	40499.1	44009.6	32275.7	34822.3	38104.8	38477.6	38058.5	38080	25163.6	26830.3	28280.9
P15735	P15735	PHKG2_HUMAN	PHKG2	Phosphorylase b kinase gamma catalytic chain, liver/testis isoform	122622	128655	117790	115884	123250	103954	163568	135811	101078	100530	79866.6	80425.8
P15822	P15822	ZEP1_HUMAN	HIVEP1	Zinc finger protein 40	60036.7	71493.6	93767.5	44139.8	63931.6	64827.1	98540.4	129499	113484	37816.3	38621.9	36727.9
P15880	P15880	RS2_HUMAN	RPS2	Small ribosomal subunit protein uS5	4609220	4742140	4472220	4544610	4532250	4212240	4900310	4869320	4375890	3784250	3881860	3687910
P15924	P15924	DESP_HUMAN	DSP	Desmoplakin	202199	178798	199713	226580	183917	223450	198721	165048	177384	223958	205711	196060
P15927	P15927	RFA2_HUMAN	RPA2	Replication protein A 32 kDa subunit	42237.3	53440.3	43111.9	45416.5	44710.5	39937.7	74050.8	64820.4	58951.3	30776.6	31730.5	29390.5
P16035	P16035	TIMP2_HUMAN	TIMP2	Metalloproteinase inhibitor 2	31193.7	37758.2	43249.3	39149.6	33559.7	35886.1	31468.8	30937.9	42859.1	22863.7	29481.5	21934.2
P16070	P16070	CD44_HUMAN	CD44	CD44 antigen	14235.7	16582.3	19655.4	10042.9	11343.7	15749.3	12538.5	24898.9	22669.2	8625.75	9738.83	11464.6
[truncated: 7,570 more rows]

## Sheet: PCCA abundance
Protein.Group	Protein.Ids	Protein.Names	Genes	First.Protein.Description	68_1	68_2	68_3	68noB_1	68noB_2	68noB_3	T2A_1	T2A_2	T2A_3	WT_1	WT_2	WT_3	Average
P05165	P05165	PCCA_HUMAN	PCCA	Propionyl-CoA carboxylase alpha chain, mitochondrial	4282330	3736460	2844790	4099620	3643640	3140600	3939840	3227620	2936580	4212550	4210710	3844900	3.67664e+06
				Scaling factor	1.16474	1.01627	0.773748	1.11505	0.991025	0.854205	1.07159	0.877873	0.798714	1.14576	1.14526	1.04577

## Sheet: PCCA normalized abundance
Protein.Group	Protein.Ids	Protein.Names	Genes	First.Protein.Description	68_1	68_2	68_3	68noB_1	68noB_2	68noB_3	T2A_1	T2A_2	T2A_3	WT_1	WT_2	WT_3
A0A024RBG1	A0A024RBG1	NUD4B_HUMAN	NUDT4B	Diphosphoinositol polyphosphate phosphohydrolase NUDT4B	11583.5	15455.5	24066.6	9578.17	18347	18961.1	12261.1	17792.8	15149.9	12617.4	0	11275.9
A0A024RBG1;O95989;Q9NZJ9	Q8NFP7;A0A024RBG1;Q96G61;O95989;Q9NZJ9	NUD4B_HUMAN;NUDT3_HUMAN;NUDT4_HUMAN	NUDT3;NUDT4;NUDT4B	Diphosphoinositol polyphosphate phosphohydrolase NUDT4B	70340.6	48748.9	86564.2	101308	58811.7	124908	62259.5	48239.6	104932	134736	64672.7	64970.5
A0A024RBG1;Q9NZJ9	Q8NFP7;A0A024RBG1;Q96G61;Q9NZJ9	NUD4B_HUMAN;NUDT4_HUMAN	NUDT4;NUDT4B	Diphosphoinositol polyphosphate phosphohydrolase NUDT4B	26930.7	37131.1	72582.7	29004.2	36627.8	50601.7	35510.8	55805.2	49357.1	32498.7	21163.6	21453.4
A0A075B7D4	A0A075B7D4	A0A075B7D4_HUMAN	IGKV1OR2-108	Immunoglobulin kappa variable 1/OR2-108 (non-functional) (Fragment)	40450.1	63014.9	50071.5	46264.8	59211.8	39827.7	0	0	47674.9	37121.9	43441.3	51963.6
A0A087WUL8	P0DPF2;Q86T75;Q6P3W6;Q5TI25;B4DH59;Q8N660;Q5TAG4;P0DPF3;A0A087WUL8	NBPFJ_HUMAN	NBPF19	Neuroblastoma breakpoint family member 19	39698.3	25608.9	39654.4	40791.4	31738.1	34875.8	40583.7	33953.3	46565.6	41461.6	27632.4	34533.9
A0A087WUL8;Q3BBV2	Q3BBV2;P0DPF2;Q86T75;Q6P3W6;Q5TI25;B4DH59;Q8N660;Q5TAG4;Q3BBV0;P0DPF3;A0A087WUL8	NBPF8_HUMAN;NBPFJ_HUMAN	NBPF19;NBPF8	Neuroblastoma breakpoint family member 19	52414.3	78904.3	104331	66745.2	72477.7	87321.2	75464.1	98608.2	107122	49693.4	49814.4	54969.5
A0A0B4J2D5;P0DPI2	P0DPI2;A0A0B4J2D5	GAL3A_HUMAN;GAL3B_HUMAN	GATD3;GATD3B	Putative glutamine amidotransferase-like class 1 domain-containing protein 3B, mitochondrial	17310.2	9519.19	21012.5	13164.9	13054.3	11805	18593.2	16643.4	22395.4	11946.7	10885	12487.2
A0A1W2PQ72	A0A1W2PQ72	MSD7_HUMAN	MSANTD7	Myb/SANT-like DNA-binding domain-containing protein 7	6333.23	12988.3	13275.6	0	7585.11	8397.02	10709.4	11955.8	11396.5	4150.3	3529.18	3710.01
A0A3B3IRV3	A0A3B3IRV3	MCTS2_HUMAN	MCTS2	Malignant T-cell-amplified sequence 2	0	10570.5	7142.61	0	7079.11	0	13623.2	19342.7	22666.8	7322.98	7111.06	6717.66
A0A3B3IRV3;Q9ULC4	Q9ULC4;A0A3B3IRV3	MCTS1_HUMAN;MCTS2_HUMAN	MCTS1;MCTS2	Malignant T-cell-amplified sequence 2	20758.1	30691.9	38335.2	19272.1	31430.5	30452.5	34366.6	40823.6	39886.1	16301.4	18107.2	21576.8
A0AV02	A0AV02	S12A8_HUMAN	SLC12A8	Solute carrier family 12 member 8	6822.75	6522.8	10629.2	6102.6	6577.55	8047.4	7510.97	8834.68	9070.65	5082.37	4978.25	4797.25
A0AV96	A0AV96	RBM47_HUMAN	RBM47	RNA-binding protein 47	81233.8	91716.6	86394	79399.6	86113.4	73553.8	95353.8	92081.7	74435.8	64130.8	55283.8	50036.4
A0AV96;Q9NQ94	A0AV96;Q8TBY0;Q9NQ94	A1CF_HUMAN;RBM47_HUMAN	A1CF;RBM47	RNA-binding protein 47	72103.7	41330.2	53442	69976.1	46864.7	55168.5	63995.5	35436.7	52849.7	73395.4	54017.1	51726.7
A0AVF1	A0AVF1	IFT56_HUMAN	IFT56	Intraflagellar transport protein 56	73282.4	90961.7	112714	73569.7	82771.9	91710.9	95696.3	105729	99096.2	56881.4	56359.7	62875.5
A0AVI4	A0AVI4	TM129_HUMAN	TMEM129	E3 ubiquitin-protein ligase TM129	6570.45	5964.16	10020.4	7647.86	8406.74	4996.59	10301.3	0	7224.03	5577.84	2764.44	4312.39
A0AVT1	A0AVT1	UBA6_HUMAN	UBA6	Ubiquitin-like modifier-activating enzyme 6	241549	326399	357005	251992	306809	286060	344054	398721	350456	175176	165544	169475
A0FGR8	A0FGR8	ESYT2_HUMAN	ESYT2	Extended synaptotagmin-2	534548	646913	775735	484521	558849	585499	705412	784434	721359	371795	384311	426489
A0JLT2	A0JLT2	MED19_HUMAN	MED19	Mediator of RNA polymerase II transcription subunit 19	46442.2	99017.9	109281	38888.4	44110.9	37496.2	122144	162872	105488	34002.7	28394	32837.7
A0JNW5	A0JNW5	BLT3B_HUMAN	BLTP3B	Bridge-like lipid transfer protein family member 3B	49947.9	58761.4	69126.8	48197.3	52673.5	55398.7	56332.7	60216.2	57156.7	30767.7	28727.7	29905
A0MZ66	A0MZ66	SHOT1_HUMAN	SHTN1	Shootin-1	159641	165658	227502	117616	120439	120241	143666	168490	146633	48095.5	38956.7	42010.8
A0PJW6	A0PJW6	TM223_HUMAN	TMEM223	Transmembrane protein 223	45503	42889.7	59444.3	48571.3	48430.4	48730	49823.8	45828.3	52041.7	52703.9	40125	45420.6
A0PK00	A0PK00	T120B_HUMAN	TMEM120B	Transmembrane protein 120B	123914	146883	161816	119556	143663	131480	160752	176668	153147	87049.4	100193	93076.5
A1A4S6	A1A4S6	RHG10_HUMAN	ARHGAP10	Rho GTPase-activating protein 10	86462.1	121033	152638	79155.9	111717	115137	115941	144420	130491	62807.4	71734.3	66760.8
A1L020	A1L020	MEX3A_HUMAN	MEX3A	RNA-binding protein MEX3A	10204.9	11804.9	17093.4	7810.92	10692.2	12285.3	10043.8	13495.5	12659.9	7281.5	5662.44	6253.06
A1L020;Q5U5Q3;Q86XN8	Q6ZN04;Q86XN8;Q5U5Q3;A1L020	MEX3A_HUMAN;MEX3C_HUMAN;MEX3D_HUMAN	MEX3A;MEX3C;MEX3D	RNA-binding protein MEX3A	0	2905.65	11401.9	10607.1	6512.53	0	4215.07	0	7811.6	9744.26	7007.81	14104
A1L0T0	A1L0T0	HACL2_HUMAN	ILVBL	2-hydroxyacyl-CoA lyase 2	347524	367397	438231	321615	314142	324275	467368	467899	425381	281636	264490	255519
A1L390	A1L390	PKHG3_HUMAN	PLEKHG3	Pleckstrin homology domain-containing family G member 3	31041.3	48867	74090.7	31466.8	44352.4	56104.6	38587.8	55843.5	50707	25807.3	26475.5	29481
A1L3X0	A1L3X0	ELOV7_HUMAN	ELOVL7	Elongation of very long chain fatty acids protein 7	44804.6	0	0	63400.9	0	0	64538.2	0	0	48295.3	7415.78	17716.6
A1X283	A1X283	SPD2B_HUMAN	SH3PXD2B	SH3 and PX domain-containing protein 2B	381771	456250	640782	405413	442831	551905	431510	534302	514351	319023	292592	327509
A1X283;Q5TCZ1	Q5TCZ1;A1X283	SPD2A_HUMAN;SPD2B_HUMAN	SH3PXD2A;SH3PXD2B	SH3 and PX domain-containing protein 2B	103817	43959.4	172992	109196	88270.6	150621	82128.3	58846.2	128892	159315	95358.1	143051
A1XBS5	A1XBS5	CBAR1_HUMAN	CIBAR1	CBY1-interacting BAR domain-containing protein 1	22465.4	32818.2	46545.4	23550.1	35939.3	40331.7	32741.1	41691.9	49583.5	18881.9	17118	26199.7
A2AJT9	A2AJT9	BCLA3_HUMAN	BCLAF3	BCLAF1 and THRAP3 family member 3	26509.8	29109.4	40948.5	26083.9	29036.7	39303.6	33838.5	40140.3	43553.5	24488	25952.9	25199.1
A2RRP1	A2RRP1	NBAS_HUMAN	NBAS	NBAS subunit of NRZ tethering complex	114571	120119	150213	109428	115362	115213	139555	128797	137143	91025	84044	89294
A2RTX5	A2RTX5	SYTC2_HUMAN	TARS3	Threonine--tRNA ligase 2, cytoplasmic	128325	166605	165887	142522	144175	143312	193702	169757	167513	102768	96202.5	109682
A2RTX5;P26639	P26639;A2RTX5	SYTC2_HUMAN;SYTC_HUMAN	TARS1;TARS3	Threonine--tRNA ligase 2, cytoplasmic	26422.9	34251.4	49295.1	25039	24311.8	32309.1	31263.7	49646.5	42471.3	15040	10108.9	20793.5
A2RU49	A2RU49	HYKK_HUMAN	HYKK	Hydroxylysine kinase	17810.9	18374	20330.5	17563.2	19046.8	16940.2	27733.8	21441.9	19633.6	14212.6	11938.6	11781.1
A2RUC4	A2RUC4	TYW5_HUMAN	TYW5	tRNA wybutosine-synthesizing protein 5	29117.9	32314.7	42042.4	28227.4	29325.1	35841.4	31425.9	35267.2	36208	22977.5	22802	25950.3
A2RUS2	A2RUS2	DEND3_HUMAN	DENND3	DENN domain-containing protein 3	60522.9	73865.3	88703	59450.3	72376.8	78898.1	94922.7	105882	109468	52232.9	47756.2	56944.8
A2VDJ0	A2VDJ0	T131L_HUMAN	TMEM131L	Transmembrane protein 131-like	36287.9	48756.8	76808.9	34181.4	42766.8	55704.3	43734.9	50119.6	57209.2	29523.6	26227.5	34846.2
A3KMH1	A3KMH1	VWA8_HUMAN	VWA8	von Willebrand factor A domain-containing protein 8	476712	496526	631817	463852	465617	508100	568345	522999	578977	391727	379634	434645
A3KN83	A3KN83	SBNO1_HUMAN	SBNO1	Protein strawberry notch homolog 1	130863	187773	245729	147151	164521	202017	258144	289882	274709	112021	100574	117127
A4D1E9	A4D1E9	GTPBA_HUMAN	GTPBP10	GTP-binding protein 10	184153	182961	235694	188121	169160	165383	255154	201053	205423	135568	132011	132787
A4D1P6	A4D1P6	WDR91_HUMAN	WDR91	WD repeat-containing protein 91	19678.6	21796.9	29669.1	17923.6	23058.1	22249.8	25685.3	24399.9	25346.6	15372.5	12969.7	13721.5
A4D1S5	A4D1S5	RAB19_HUMAN	RAB19	Ras-related protein Rab-19	18076.6	23054.2	30446	17902.5	25233.2	25204.5	22783.8	28389.3	23193.5	15414.8	17733.4	14919.6
A4D1U4	A4D1U4	DEN11_HUMAN	DENND11	DENN domain-containing protein 11	18478.9	20741.5	31260.4	18176.6	22288.5	25140.6	24955.6	23736.7	26191.4	15319.9	12560.9	15971.6
A5A3E0	Q6S8J3;P0CG38;A5A3E0;Q9BYX7;P0CG39	POTEF_HUMAN	POTEF	POTE ankyrin domain family member F	0	5815.09	9640.27	0	5750.23	0	9930.4	8697.9	24592.7	4178.03	8554.2	4359.42
A5A3E0;P60709;P63261	Q6S8J3;P63261;P60709;P0CG38;A5A3E0;Q9BYX7;P0CG39	ACTB_HUMAN;ACTG_HUMAN;POTEF_HUMAN	ACTB;ACTG1;POTEF	POTE ankyrin domain family member F	3.8743e+06	5.21062e+06	6.09107e+06	2.94833e+06	5.06504e+06	4.60585e+06	3.97241e+06	6.5698e+06	6.35964e+06	2.21732e+06	2.08414e+06	3.97375e+06
A5A3E0;P60709;P63261;Q562R1	P62736;Q6S8J3;P68133;P63261;P60709;A5A3E0;Q562R1;Q9BYX7;P68032;P63267	ACTBL_HUMAN;ACTB_HUMAN;ACTG_HUMAN;POTEF_HUMAN	ACTB;ACTBL2;ACTG1;POTEF	POTE ankyrin domain family member F	2.58199e+06	2.92812e+06	3.87591e+06	2.76434e+06	3.18152e+06	3.72823e+06	2.4589e+06	3.37695e+06	3.95818e+06	2.62233e+06	2.63881e+06	3.42276e+06
A5PL33	A5PL33	KRBA1_HUMAN	KRBA1	Protein KRBA1	14704	30212.3	33708.8	16951.7	14333	13226.2	0	22645.4	15848.2	0	5905.72	14047.5
A5PLL7	A5PLL7	PDES1_HUMAN	PEDS1	Plasmanylethanolamine desaturase 1	13179.2	21420.9	20716.3	16308.7	18375.6	17934.1	20836.8	27518.2	22182.9	14790.2	15116.5	14742.6
A5PLN9	A5PLN9	TPC13_HUMAN	TRAPPC13	Trafficking protein particle complex subunit 13	12484.4	13505.2	18251.4	14641.1	9659.53	11463.3	15735.1	15669.4	14897.7	7672.96	10063.5	11843.6
A5YKK6	A5YKK6	CNOT1_HUMAN	CNOT1	CCR4-NOT transcription complex subunit 1	227821	298903	387664	233343	266865	294932	293392	290165	270527	159834	141796	154238
A6H8Y1	A6H8Y1	BDP1_HUMAN	BDP1	Transcription factor TFIIIB component B'' homolog	12233.4	23405.1	33637.2	13174.2	25674.5	3193.97	40744.7	60790.2	55159.6	0	9799.25	8926.46
A6NCC3;A6NMD2;F8WBI6;H3BQL2;H3BV12;I6L899	A0A1W2PRN1;A6NC78;D6RF30;A6NMD2;F8WBI6;I6L899;H3BSY2;A6NCC3;H3BV12;P0CJ92;H3BQL2	GOG8J_HUMAN;GOG8N_HUMAN;GOG8O_HUMAN;GOG8Q_HUMAN;GOG8R_HUMAN;GOG8T_HUMAN	GOLGA8J;GOLGA8N;GOLGA8O;GOLGA8Q;GOLGA8R;GOLGA8T	Golgin subfamily A member 8O	11975	10548.3	16106	9675.29	12265.9	8444.41	10140.6	12291.2	11181	6686.27	9748.52	9560.23
A6NCC3;F8WBI6;H3BV12;I6L899	A6NC78;F8WBI6;I6L899;A6NCC3;H3BV12	GOG8N_HUMAN;GOG8O_HUMAN;GOG8Q_HUMAN;GOG8R_HUMAN	GOLGA8N;GOLGA8O;GOLGA8Q;GOLGA8R	Golgin subfamily A member 8O	18514.2	25620.2	27583.8	19979.5	13904.4	0	21685	26191.3	18028.7	0	10707	12084.2
A6NCE7;Q9GZQ8	Q9GZQ8;A6NCE7;Q9H492	MLP3B_HUMAN;MP3B2_HUMAN	MAP1LC3B;MAP1LC3B2	Microtubule-associated proteins 1A/1B light chain 3 beta 2	103432	128836	175337	112116	121230	154581	119410	145112	137057	93193.9	101631	100594
A6NCW7;P0C7H9	A6NCW7;P0C7I0;P0C7H9	U17L4_HUMAN;U17L7_HUMAN	USP17L4;USP17L7	Inactive ubiquitin carboxyl-terminal hydrolase 17-like protein 4	0	14190.7	22181.1	4160.4	0	13869.4	3841.68	22517.4	10204.2	2247.03	5663.38	6841.45
A6NDG6	A6NDG6	PGP_HUMAN	PGP	Glycerol-3-phosphate phosphatase	38676.3	60037.6	59667.4	34629.5	43357	37567.3	55826.7	73628.4	49788.2	30987.2	38485.5	29921.5
A6NDU8	A6NDU8	RIMC1_HUMAN	RIMOC1	RAB7A-interacting MON1-CCZ1 complex subunit 1	11568.3	18374.4	16663.8	14653.2	16804.6	16067.2	21732	25109.4	19558.1	9015.22	7993.48	6803.84
A6NE52	A6NE52	WDR97_HUMAN	WDR97	WD repeat-containing protein 97	4949.36	0	0	0	0	5629.44	12113.4	0	12003.8	4581.32	3672.52	6856.64
A6NED2	A6NED2	RCCD1_HUMAN	RCCD1	RCC1 domain-containing protein 1	0	14055.3	0	6102.97	16310.5	0	12143.8	17921.5	19183.1	0	0	0
A6NFI3	A6NFI3	ZN316_HUMAN	ZNF316	Zinc finger protein 316	7125.11	7450.94	7003.33	6261.42	7162.34	6407.17	4136.18	11243.8	9229.9	4514.37	4949.53	6601.61
A6NFQ2	A6NFQ2	TCAF2_HUMAN	TCAF2	TRPM8 channel-associated factor 2	13829.6	18189	21141.3	18376.8	16353.2	15356	22485.7	23825	20082.8	12906.1	10479.4	13292.6
A6NFY4	A6NFY4	NEMP2_HUMAN	NEMP2	Nuclear envelope integral membrane protein 2	0	3678.43	4835.28	3096.12	2298.9	3442.49	2776.04	2572.22	2355.71	1118.02	1449.22	1843.68
A6NG13	A6NG13	MGT4D_HUMAN	MGAT4D	Alpha-1,3-mannosyl-glycoprotein 4-beta-N-acetylglucosaminyltransferase-like protein MGAT4D	14791.7	12382.8	15673.6	0	15224.5	15173.9	6514.22	10566.8	7433.82	0	0	0
A6NGC4	A6NGC4	TLCD2_HUMAN	TLCD2	TLC domain-containing protein 2	6939.83	9934.75	11684.3	5678.25	10278.6	6488.12	8927.41	8727.14	8134.57	5290.77	4412.08	5884.53
A6NGW2;Q7RTU9	A6NGW2;Q7RTU9	STRCL_HUMAN;STRC_HUMAN	STRC;STRCP1	Putative stereocilin-like protein	0	18186	24231.7	0	22040.4	0	0	22757.6	0	17508.8	16296	16508.4
A6NHL2	A6NHL2	TBAL3_HUMAN	TUBAL3	Tubulin alpha chain-like 3	25110.4	54390.7	27016.3	29838.1	48435.8	39119.5	55169.6	76003.4	36729.8	18275.1	17594	19087.3
A6NHL2;P68366;Q9BQE3	P68366;P68363;Q9BQE3;Q71U36;A6NHL2	TBA1C_HUMAN;TBA4A_HUMAN;TBAL3_HUMAN	TUBA1C;TUBA4A;TUBAL3	Tubulin alpha chain-like 3	4.9194e+06	2.91803e+06	5.18975e+06	5.14111e+06	3.92208e+06	4.21666e+06	5.28806e+06	3.9369e+06	4.52723e+06	4.60476e+06	2.37058e+06	3.36644e+06
A6NHQ2	A6NHQ2	FBLL1_HUMAN	FBLL1	rRNA/tRNA 2'-O-methyltransferase fibrillarin-like protein 1	1.33989e+06	1.24309e+06	1.74643e+06	1.38366e+06	1.38596e+06	1.64169e+06	1.6893e+06	1.26832e+06	1.91798e+06	1.19948e+06	1.08213e+06	1.30825e+06
A6NHQ2;P22087	A6NHQ2;P22087	FBLL1_HUMAN;FBRL_HUMAN	FBL;FBLL1	rRNA/tRNA 2'-O-methyltransferase fibrillarin-like protein 1	134573	150270	125090	127698	142506	158454	146888	171135	260226	103542	116159	143910
A6NHR9	A6NHR9	SMHD1_HUMAN	SMCHD1	Structural maintenance of chromosomes flexible hinge domain-containing protein 1	263344	321268	409862	267864	311805	337189	355987	364300	375847	219945	244622	263646
A6NHX0	A6NHX0	CAST2_HUMAN	CASTOR2	Cytosolic arginine sensor for mTORC1 subunit 2	8720.22	7573.91	13342.1	5650.97	9643.61	10658.9	7478.75	12439.4	11349.7	5999.78	6467.46	4951.96
A6NI28	A6NI28	RHG42_HUMAN	ARHGAP42	Rho GTPase-activating protein 42	87537.9	129230	167035	90029.4	113698	125813	118953	126779	125080	72117.1	65096.8	82376.7
A6NIH7	A6NIH7	U119B_HUMAN	UNC119B	Protein unc-119 homolog B	6143.18	7106.5	9558.98	6589.54	6401.06	6534.3	7672.52	7390.33	9540.83	5406.39	5221.86	4713.19
A6NIH7;Q13432	A6NIH7;Q13432	U119A_HUMAN;U119B_HUMAN	UNC119;UNC119B	Protein unc-119 homolog B	20158	28741.9	27035.5	17837.6	27509.8	25022.6	31511.3	43248.5	24785.7	13202.6	15077.8	14141.8
A6NIX2	A6NIX2	WTIP_HUMAN	WTIP	Wilms tumor protein 1-interacting protein	15529.5	18982.2	27141.5	16854.5	22823	22585.3	23563	25368	26446.9	15715.9	9910.93	12734.6
A6NIX2;Q96IF1;Q9UGP4	A6NIX2;Q96IF1;Q9UGP4	AJUBA_HUMAN;LIMD1_HUMAN;WTIP_HUMAN	AJUBA;LIMD1;WTIP	Wilms tumor protein 1-interacting protein	7356.35	19111.6	13254.3	0	13925.2	9418.28	8089.86	14696.3	14532.2	8168.37	5261.72	0
A6NIZ1;P61224	P61224;A6NIZ1	RAP1B_HUMAN;RP1BL_HUMAN	RAP1B;RAP1BL	Ras-related protein Rap-1b-like protein	22599.1	32128.3	43867	19407.6	29274.3	35573.7	32284.6	43975.3	45305.8	20659.5	29238.7	35803.9
A6NJ78	A6NJ78	MET15_HUMAN	METTL15	12S rRNA N4-methylcytidine (m4C) methyltransferase	105702	116515	171623	96665.9	111392	125975	136329	150907	155248	84293.3	79642.2	98350
A6NJG2	A6NJG2	SWAHD_HUMAN	SOWAHD	Ankyrin repeat domain-containing protein SOWAHD	7294.28	7776.89	11122.9	7183.55	9070.69	7742.89	10326.1	10325.1	9432.25	4926.33	4161.25	4301.64
A6NK89	A6NK89	RASFA_HUMAN	RASSF10	Ras association domain-containing protein 10	6943.84	10942.6	12629.4	5918.8	8624.84	7390.3	8748.41	6013.5	7460.47	0	0	4876.35
A6NKD9	A6NKD9	CC85C_HUMAN	CCDC85C	Coiled-coil domain-containing protein 85C	6493.47	5390.86	10553.3	4995.55	0	5916.16	0	4763.25	0	2019.81	0	0
A6NKF1	A6NKF1	SAC31_HUMAN	SAC3D1	SAC3 domain-containing protein 1	42924	49679.2	69067.1	50526.7	55101	58175.5	56333.6	64865.6	58558.8	45073.9	40506.4	35041.1
A6NKF2	A6NKF2	ARI3C_HUMAN	ARID3C	AT-rich interactive domain-containing protein 3C	16917.1	0	23615.6	0	0	0	0	0	30150.7	0	0	0
A6NKT7	A6NKT7;Q7Z3J3	RGPD3_HUMAN	RGPD3	RanBP2-like and GRIP domain-containing protein 3	252158	278849	390078	283612	281474	327329	228448	260426	291907	187077	157429	179263
A6NLI5	A6NLI5	TR64C_HUMAN	TRIM64C	Tripartite motif-containing protein 64C	0	0	31176.7	0	0	0	33175.6	0	0	0	0	18812.9
A6NMD2;H3BQL2	A0A1W2PRN1;D6RF30;A6NMD2;H3BSY2;P0CJ92;H3BQL2	GOG8J_HUMAN;GOG8T_HUMAN	GOLGA8J;GOLGA8T	Golgin subfamily A member 8J	9503.74	9346.31	7153.91	6190.13	5580.8	8276.39	9584.28	8899.8	8991.22	0	4879.32	4246.21
A6NN14;Q9H8G1	A6NN14;Q9H8G1	ZN430_HUMAN;ZN729_HUMAN	ZNF430;ZNF729	Zinc finger protein 729	7214.01	0	0	6732.69	6891.93	9419.56	8899.2	7984.18	0	7110.81	5243.28	5755.21
A6NNL5	A6NNL5	CO061_HUMAN	C15orf61	Uncharacterized protein C15orf61	13073.8	10990.2	19342.7	12038.8	13704.1	11113.7	17945.3	13672.4	11865.3	11757.9	11268.3	9757.83
A6NNY8	A6NNY8	UBP27_HUMAN	USP27X	Ubiquitin carboxyl-terminal hydrolase 27	23852	28417.7	29728.7	23339.9	26934.1	0	32533.3	44150.7	46131.7	12945.1	10553.2	11566.7
A6NNY8;Q9UPT9	A6NNY8;Q9UPT9	UBP22_HUMAN;UBP27_HUMAN	USP22;USP27X	Ubiquitin carboxyl-terminal hydrolase 27	8818.61	12847.3	11274.4	8608.97	8773.21	11181.5	14263.2	14792.6	13818.5	6193.28	7080.1	9111.37
A6NP11;B4DXR9;P17038;Q3SXZ3;Q8IYB9;Q8TF20	Q3SXZ3;Q03923;Q15928;Q8IYX0;P0CB33;Q96N22;A6NP11;Q8IYB9;Q8TF20;P17038;Q49A33;B4DXR9	ZN595_HUMAN;ZN716_HUMAN;ZN718_HUMAN;ZN721_HUMAN;ZN732_HUMAN;ZNF43_HUMAN	ZNF43;ZNF595;ZNF716;ZNF718;ZNF721;ZNF732	Zinc finger protein 716	1261	2135.9	1973.16	1896.98	2181.67	1756.22	2484.41	5580.45	4218.53	967.121	777.691	1957.39
A7E2V4	A7E2V4	ZSWM8_HUMAN	ZSWIM8	Zinc finger SWIM domain-containing protein 8	75539.3	94410	115312	85180.1	89329.1	92401.3	110136	104982	98578	65898.7	55466.8	59758
A7KAX9	A7KAX9	RHG32_HUMAN	ARHGAP32	Rho GTPase-activating protein 32	32115.9	41043	54363.8	24596.6	27913.9	33743.7	28678.2	31050.2	30035.7	18857.1	16199.9	22133.9
A7MBM2	A7MBM2	DISP2_HUMAN	DISP2	Protein dispatched homolog 2	7016.85	6398.96	5308.69	4850.33	6738.66	4675.19	7195.4	7690.14	8248.85	4991.4	4828.69	4675.77
A8CG34	A8CG34	P121C_HUMAN	POM121C	Nuclear envelope pore membrane protein POM 121C	24291.2	28479.4	29415.8	14884.5	20094.2	20366.9	22083.8	26544	20018.6	10346.6	12760.4	12706
A8CG34;Q96HA1	Q96HA1;Q6PJE2;A8CG34	P121A_HUMAN;P121C_HUMAN	POM121;POM121C	Nuclear envelope pore membrane protein POM 121C	69787.1	69948.6	103758	63777.2	74754.6	84410.3	61791.3	83880.1	88387.6	54294.6	46044.9	57018.1
A8K2U0	A8K2U0	A2ML1_HUMAN	A2ML1	Alpha-2-macroglobulin-like protein 1	5704.19	6122.03	0	9031.28	5426.44	0	6617.24	0	0	5796.61	5065.45	4031.69
A8K8P3	A8K8P3	SFI1_HUMAN	SFI1	Protein SFI1 homolog	3621.92	6483.34	10401.4	2454.36	4298.25	4504.07	3875.71	5310.79	6308.21	1659.87	2479.42	3817.76
A8MPP1	A8MPP1;Q96FC9	D11L8_HUMAN	DDX11L8	Putative ATP-dependent RNA helicase DDX11-like protein 8	17444.9	27932.5	51391	20661.1	20268.2	37425.5	27357	37931.9	36070.4	18320	16756.1	17837.8
A8MPS7	A8MPS7	YDJC_HUMAN	YDJC	Carbohydrate deacetylase	5731.77	0	0	5152.74	0	0	3975.83	7318.05	8639.18	0	6658.06	5294.63
A8MTY0;O43309;P17019	Q03923;Q15928;Q96H40;O43309;Q9Y2Q1;Q8IYX0;A6NN14;Q8N4W9;P0CB33;Q6ZNG1;A2RRD8;Q68DY1;Q8TD23;A8MTY0;Q6ZR52;Q9BRH9;Q6ZN08;Q96N22;Q9UII5;O75373;Q9P255;Q03936;Q5JVG8;Q05481;P17019;A0A1W2PQL4;P0DKX0;Q8TF32;P17038;Q8IYN0;A6NK75;Q14593;B4DXR9;Q96N58;O75437;Q8NE65;Q96JC4;A6NNF4;Q9H8G1;Q96N38;Q8N7Q3	ZN708_HUMAN;ZN724_HUMAN;ZSC12_HUMAN	ZNF708;ZNF724;ZSCAN12	Zinc finger protein 724	10444.5	9751.88	7762.04	8168.88	14232.7	11224.7	19698.5	0	17652.1	9577.03	6714.83	10041.4
A8MU93	A8MU93	CQ100_HUMAN	C17orf100	Uncharacterized protein C17orf100	18188.5	11805.3	21026.9	17050.3	15190.5	19353.1	18441.2	18919.5	15856	16851.8	16071.3	12483.7
A8MUK1;P0C7H9;Q0WX57	C9JVI0;Q0WX57;A8MUK1;D6RBQ6;D6RCP7;C9J2P7;D6RJB6;P0C7H9;Q6QN14;C9JLJ4;Q6R6M4;D6R901;D6R9N7;C9JPN9;D6RA61	U17L5_HUMAN;U17L7_HUMAN;U17LO_HUMAN	USP17L30;USP17L5;USP17L7	Ubiquitin carboxyl-terminal hydrolase 17-like protein 5	7461.14	25435	58615.5	12054	19671.4	43996.3	8674.58	24695.4	25573.1	11542.6	22406.5	32540.7
A8MUK1;Q0WX57	C9JVI0;Q0WX57;A8MUK1;D6RBQ6;D6RCP7;C9J2P7;D6RJB6;Q6QN14;C9JLJ4;Q6R6M4;D6R9N7;D6RA61	U17L5_HUMAN;U17LO_HUMAN	USP17L30;USP17L5	Ubiquitin carboxyl-terminal hydrolase 17-like protein 5	11885.7	19664.5	22901.3	5502.02	9688.64	18970.9	13425.6	20369.8	12457.7	12539.7	10885.9	12978.7
A8MVW0	A8MVW0	F1712_HUMAN	FAM171A2	Protein FAM171A2	3826.21	5207.5	7311.31	3802.25	4152.04	6121.17	5164.78	3457.86	3948.69	2399.61	1877.23	0
A8MVW0;Q5VUB5	Q5VUB5;A8MVW0	F1711_HUMAN;F1712_HUMAN	FAM171A1;FAM171A2	Protein FAM171A2	4422.3	3935.19	4192	3376.42	0	3165.15	5955.81	0	0	0	1292.07	2046.89
A8MW92	A8MW92	P20L1_HUMAN	PHF20L1	PHD finger protein 20-like protein 1	15275.8	15132.6	20531.1	12315.6	13876.8	17628	29705.1	40944.4	33374.2	10633.6	10263	12678.5
A8MWD9;P62308	A8MWD9;P62308	RUXGL_HUMAN;RUXG_HUMAN	SNRPG;SNRPGP15	Putative small nuclear ribonucleoprotein G-like protein 15	98146.3	126913	161849	111717	107864	145465	143121	165252	166374	68994.4	73509.4	77843.2
A8MXV4	A8MXV4	NUD19_HUMAN	NUDT19	Acyl-coenzyme A diphosphatase NUDT19	14028	23511.4	14497.5	13352.8	19997.1	14190	19277.1	24269.5	17550	11134.2	13120.1	12566.4
A8MYZ0	A8MYZ0	MIY4B_HUMAN	MINDY4B	Inactive ubiquitin carboxyl-terminal hydrolase MINDY-4B	12971.8	26991.1	30431.5	0	14758.8	23050.4	13913	0	24610.7	23670.5	29249.4	20079.9
A9UHW6	A9UHW6	MI4GD_HUMAN	MIF4GD	MIF4G domain-containing protein	7403.48	9434.85	13091.2	8961.45	10307.5	10167.5	10773.1	11199.9	12528.9	6495.05	5626.69	6131.85
B0I1T2	B0I1T2	MYO1G_HUMAN	MYO1G	Unconventional myosin-Ig	5354.01	6761.74	0	6576.09	5536.12	9141.22	9388.59	7124.74	5937.43	3745.82	3679.39	3807.56
B0YJ81	B0YJ81	HACD1_HUMAN	HACD1	Very-long-chain (3R)-3-hydroxyacyl-CoA dehydratase 1	28984.9	36004.8	52000.5	30371.5	35189.3	40850.6	38460.4	48809.7	39721.2	28234.9	28615	30749.3
B2RTY4	B2RTY4	MYO9A_HUMAN	MYO9A	Unconventional myosin-IXa	18853.6	22453.4	29714.3	19730.1	23294.2	22653.5	23993.5	26615.8	23237	14986.7	13566.2	16183.9
B2RTY4;Q13459	Q13459;B2RTY4	MYO9A_HUMAN;MYO9B_HUMAN	MYO9A;MYO9B	Unconventional myosin-IXa	102905	100755	152579	133264	134649	142777	115243	93025.3	124026	101715	84045.2	99264.1
B3KNS4	B3KNS4	B3KNS4_HUMAN	ERVK3-1	Endogenous retrovirus group K3 member 1	4962.06	9854.95	12149.1	6459.02	7288.42	6593.97	9866.1	12410.5	10419	2666.18	4864.1	3853.37
B3KU38;P0DPB3	P0DPB3;B3KU38	IQIP1_HUMAN;SCHI1_HUMAN	IQCJ-SCHIP1;SCHIP1	IQCJ-SCHIP1 readthrough transcript protein	5644.66	7764.23	9183.39	0	5524.39	7273.18	6982.65	10523.6	0	0	3000.6	2435.09
B7ZAQ6;P0CG08	P0CG08;B7ZAQ6	GPHRA_HUMAN;GPHRB_HUMAN	GPR89A;GPR89B	Golgi pH regulator A	131528	127645	158561	143545	125033	123939	178711	135356	167283	109147	96179.8	99407.6
B7ZBB8	B7ZBB8	PP13G_HUMAN	PPP1R3G	Protein phosphatase 1 regulatory subunit 3G	26827.1	30751.5	37101.7	24553.5	32640.7	34584.8	36865.5	32711.8	31624.1	20225.4	0	29412.5
C4AMC7;Q6VEQ5	C4AMC7;Q6VEQ5;A8K0Z3	WASH2_HUMAN;WASH3_HUMAN	WASH2P;WASH3P	Putative WAS protein family homolog 3	0	19917.9	32084.2	0	0	23316.5	0	0	0	0	0	0
C9J069	C9J069	AJM1_HUMAN	AJM1	Apical junction component 1 homolog	9871.81	13282	18122.7	8998.37	8310.85	13897.7	11229.1	14038.7	15238.6	9235.51	9791.21	8019.03
C9J202	C9J202	AG1L2_HUMAN	ALG1L2	Putative glycosyltransferase ALG1L2	11594.3	30732.6	34049.7	11969.9	19400.7	25354.9	14347.4	30957	27757.1	10026.7	19979	16295
C9JJH3	A6NCW7;C9JJH3;P0C7I0;C9JVI0;Q0WX57;A8MUK1;D6RBQ6;D6RCP7;C9J2P7;D6RJB6;Q6QN14;Q6R6M4;D6R901;A6NCW0;D6R9N7;D6RBM5;Q7RTZ2;C9JPN9;D6RA61	U17LA_HUMAN	USP17L10	Ubiquitin carboxyl-terminal hydrolase 17-like protein 10	22401.3	99652.5	140046	29356.6	79317.3	135450	38161.7	132854	99239.3	32539	70296.2	92868.5
C9JLR9	C9JLR9	ZFTA_HUMAN	ZFTA	Zinc finger translocation-associated protein	4927.32	12955	12533.5	4570.85	10535.7	8324.64	10808.4	15755.9	12381.1	3294.12	5890.54	5844.47
C9JLW8	C9JLW8	MCRI1_HUMAN	MCRIP1	Mapk-regulated corepressor-interacting protein 1	22387.8	25107.9	26905.1	11810.6	8892.31	8372.61	63190.9	83313.1	46237.3	0	0	3894.19
C9JUS6	C9JUS6	ADM5_HUMAN	ADM5	Putative adrenomedullin-5-like protein	5036.48	6572.56	8301.02	7014.19	5316.42	7082.48	6460.96	9171.71	8051.37	5811.38	4628.59	6903.41
CON_A4IFI0	CON_A4IFI0				4017.77	0	4532.5	6207.26	2728.39	4891.81	6450.51	16484	7281.8	5262.04	5254.63	6262.99
CON_A5D7R6	CON_A5D7R6				8177.56	12567.4	19226.4	10809.1	23249.8	13375.5	24954.1	18345.5	23049.6	9302.72	10693.5	9811.76
CON_A5D7S8	CON_A5D7S8				6861.7	10527.2	15877.9	7087.4	9944.76	14295.1	9527.26	10210.4	14087	5557.51	5196.58	8644.8
CON_A6QPP2	CON_A6QPP2				4970.72	7627.95	8160.06	7061.74	7564.73	8989.13	9889.71	5588.79	11525.4	5177.03	5800.99	4339.85
CON_B5B0D4	CON_B5B0D4				187276	187240	310808	192979	204379	180308	295503	201228	206184	203985	200344	154035
CON_O46375	CON_O46375				9454.29	8078.59	8931.63	7821.85	8000.89	9362.31	8705.29	7579.81	6245.5	14080.9	9994.75	10011.8
CON_P00698	CON_P00698				12506	0	3267.78	12927.4	4876.58	6606.46	13000.5	0	7340.75	18485.5	4698.1	4644.45
CON_P00761	CON_P00761				429695	434301	509733	416015	463411	506715	414266	456145	367947	506101	500329	487862
CON_P00978	CON_P00978				0	0	0	0	0	0	4352.62	0	2848.29	0	0	0
CON_P01868;CON_P01869	CON_P01869;CON_P01868				0	0	0	0	0	0	6638.97	0	0	0	0	0
CON_P02662	CON_P02662				202166	172010	199959	161254	180668	166661	887283	232509	204724	229170	211510	180938
CON_P02663	CON_P02663				78140.5	58309.8	60076.2	68854.6	65314.8	57357.8	198346	58183.8	56645.6	109312	86854.8	67495.8
CON_P02666	CON_P02666				0	75396.6	64558.1	0	57500.1	63615.6	435062	85382.3	102821	0	82683	51254.6
CON_P02668	CON_P02668				16093.8	23541.3	12086.7	16319.3	21752	14001.2	80711.2	26674.6	20641.7	21912.8	24475.5	17489.1
CON_P02769	CON_P02769				3.42478e+06	3.79022e+06	4.16837e+06	3.45277e+06	3.7778e+06	4.44755e+06	3.68657e+06	3.74194e+06	3.24608e+06	3.6896e+06	3.65792e+06	3.86607e+06
CON_P06868	CON_P06868				73226.1	78190	107553	56042.3	83939.7	82728.5	99741.7	122673	112063	59235.8	82532.6	65393.7
CON_P07589	CON_P07589				4932.2	5710.86	21826.6	6710.07	9341.49	34643.5	7219.41	11251	13503.8	4106.99	8227.9	26784.9
CON_P12763	CON_P12763				41654.6	53122.6	51104.1	54432.7	59581.7	49571.1	104067	51797.2	68874.6	42975.1	45935.5	33711.4
CON_P13646	CON_P13646				0	6543.94	0	4523.96	50442.1	69920.2	6534.19	4780.58	6367.76	9684.47	4102.62	4000.15
CON_P28800	CON_P28800				8446.8	12968.9	13116.9	5855.42	13679.3	16006.9	13350.9	11091.2	13872.9	6358.48	7678.17	9591.25
CON_P34955	CON_P34955				145515	86870.5	120029	198880	188791	96138.6	340867	98936.3	217413	209461	130066	71909.5
CON_P41361	CON_P41361				20137.5	22507.9	32297.6	25385.7	27286.7	32473.1	24403.9	34443.5	31171.2	22945.1	30694.3	31371.9
CON_Q27984	CON_Q27984				0	0	0	0	0	0	8720.15	0	9844.95	0	0	0
CON_Q29443	CON_Q29443				138346	112125	125603	195251	119067	94322.1	226510	107088	119440	159894	77860.7	82428.1
CON_Q2KJF1	CON_Q2KJF1				0	0	5467.19	5410.63	0	0	7247.95	0	0	3778.67	4230.9	2521.18
CON_Q2UVX4	CON_Q2UVX4				22561.8	26109	42086.8	32447.3	44012.9	34260.5	45730.5	34387.8	53838.1	24780.5	27971.5	19853.6
CON_Q3MHN5	CON_Q3MHN5				10318.5	6984.42	8962.44	14977	9317.81	6068.72	23242.8	6954.27	11396.7	16110.3	6726.14	0
CON_Q3SZ57	CON_Q3SZ57				6473.52	4950.14	5865.31	8923.75	7183.93	4490.76	18505.7	6160.58	13544.5	7570.96	6165.48	3408.91
CON_Q3SZR3	CON_Q3SZR3				22296.4	20163.3	22917	30580.3	24419.9	21545.8	35597.9	24310.5	22824.4	27156.7	21930.6	19081.8
CON_Q3ZBS7	CON_Q3ZBS7				113095	77636.3	83859.6	134664	87570.4	84482.2	132025	132451	111968	134617	94758.3	87430.9
CON_Q58D62	CON_Q58D62				10567	20842.4	35663.2	21391.8	63464.4	30263.1	59183.9	18535.1	59412.2	12015.4	18411	0
CON_Q9TTE1	CON_Q9TTE1				108475	73380.2	58114.4	202013	126969	98844.9	241230	111664	114560	156343	68108.1	60923.3
E9PAV3	E9PAV3	NACAM_HUMAN	NACA	Nascent polypeptide-associated complex subunit alpha, muscle-specific form	266506	306832	415326	258406	241325	385703	365181	363788	379779	178028	168661	194253
E9PRG8	E9PRG8	CK098_HUMAN	C11orf98	Uncharacterized protein C11orf98	9227.29	24110.6	6711.58	9210.29	20676.1	16917.4	20686.6	35303.9	22304.2	12233	11484.5	13726.8
F5H8Y5	F5H8Y5	TRX1_HHV8P	TRX1	Triplex capsid protein 1	22938.6	19225.2	30979.5	25128.1	10670.6	24615.5	22994.6	18678.4	14767.6	26106.4	10774.7	15532.9
F5H982	F5H982	NEC1_HHV8P	NEC1	Nuclear egress protein 1	217190	397002	458812	270895	329829	459550	334149	526790	451153	325240	316982	386469
F5H9W4	F5H9W4	TRM2_HHV8P	TRM2	Tripartite terminase subunit 2	3104.82	6134.52	7621.53	5902.09	4509.49	9034.54	4244.07	6048.19	6565.84	4994.84	5507.08	7470.95
F5H9W9	F5H9W9	TEG7_HHV8P	ORF55	Tegument protein ORF55	33279.2	54490.9	59896.6	39822.8	45648.2	60399.9	42996.8	63347.9	48165.4	45707.8	37915.1	42327.8
F5HA27	F5HA27	NEC2_HHV8P	NEC2	Nuclear egress protein 2	414247	640835	853987	486307	584554	885921	498645	802985	762477	747265	767558	772769
F5HAD1	F5HAD1	ORF58_HHV8P	ORF58	Protein ORF58	15661.1	0	0	13718.1	0	0	18896.9	0	0	14138.9	0	0
F5HAI6	F5HAI6	CEP1_HHV8P	ORF42	Cytoplasmic envelopment protein 1	150593	179705	247582	170520	167151	228870	172560	224670	207716	217107	151000	164265
F5HAK9	F5HAK9	GH_HHV8P	gH	Envelope glycoprotein H	76588.9	114897	124674	77205.1	93418.4	111278	105332	145157	109146	78030.6	72350.8	70139.9
F5HAW0	F5HAW0	RIR2_HHV8P	RIR2	Ribonucleoside-diphosphate reductase small subunit	240526	447330	478974	218661	339791	360861	313150	616293	427244	239790	220425	230228
F5HB39	F5HB39	CVC1_HHV8P	CVC1	Capsid vertex component 1	42019.7	55344.4	70955.7	47451.6	51933.1	76646.5	48344.6	55170.5	51468.9	49344.8	37192.3	44334.5
F5HB62	F5HB62	KITH_HHV8P	TK	Thymidine kinase	4.60301e+06	6.13367e+06	7.58642e+06	2.19866e+06	2.37999e+06	3.54561e+06	596803	1.18022e+06	963658	440048	418501	448851
F5HB81	F5HB81	GB_HHV8P	gB	Envelope glycoprotein B	64596.3	92620	107578	57386.7	74622.4	92035.2	74033.3	109210	91984	56912.8	51708.2	56177.3
F5HB98	F5HB98	K81_HHV8P	K8.1	Protein K8.1	19113.1	26091.8	15223.7	24739.8	24965.6	23112.8	24823.6	30472.5	15780	19416.7	14426.8	13897.1
F5HCJ2	F5HCJ2	VCCL3_HHV8P	K4.1	Protein vCCL3	4505.24	0	0	3334.78	0	0	6146.44	0	0	3633.79	0	0
F5HCV3	F5HCV3	ORF50_HHV8P	ORF50	Replication and transcription activator	802186	1.03557e+06	1.30589e+06	812272	953933	1.15639e+06	934538	1.33265e+06	1.23158e+06	798648	789202	812547
F5HDB7	F5HDB7	GL_HHV8P	gL	Envelope glycoprotein L	28076.1	49349	48045.5	24230.3	42151.3	60027.2	32551.3	68702	49554.7	31655.4	37644.4	36908.7
F5HDD0	F5HDD0	GM_HHV8P	gM	Envelope glycoprotein M	15087.1	20984.4	28306.6	20120.2	18707.7	34167	15427.1	29654.1	20391.3	17501.5	17548.5	24212.9
F5HDE4	F5HDE4	ORF45_HHV8P	ORF45	Protein ORF45	194321	232462	354551	257491	160667	302333	252661	265084	309143	257426	124218	179598
F5HDY6	F5HDY6	ORF27_HHV8P	ORF27	Protein ORF27	78786.4	141667	156029	91598	112239	158069	107347	176032	139440	103617	91153	106069
F5HEF2	F5HEF2	CEP2_HHV8P	ORF33	Cytoplasmic envelopment protein 2	53862.4	99382.9	136794	57965.8	75550.8	105725	56948.1	111171	97168.5	47621.9	43669.7	53520.8
F5HES7	F5HES7	ORF30_HHV8P	ORF30	Protein ORF30	9240.77	9495.67	12601.7	10084.9	8551.52	7979.04	7871.22	10904	8362.82	6717.92	0	8196.26
F5HEU7	F5HEU7	ITP_HHV8P	ORF63	Inner tegument protein	71188.4	137873	158857	92344.2	111033	172939	100040	175647	152441	105844	98723.3	107370
F5HEZ4	F5HEZ4	VFLIP_HHV8P	ORF71	Viral FLICE protein	23114.6	21548.7	20298.7	20099.6	13773.7	18579.7	17759.6	29514.4	23119.8	30861.2	10256.6	13892.8
F5HF47	F5HF47	UL32_HHV8P	ORF68	Packaging protein UL32 homolog	747509	1.3962e+06	2.32596e+06	450730	472400	1.07849e+06	150143	248957	207723	147416	122400	155115
F5HF68	F5HF68	VIRF1_HHV8P	vIRF-1	VIRF-1	146269	283182	292293	173688	267727	312351	136116	259235	184557	125340	133597	126098
F5HFA1	F5HFA1	UNG_HHV8P	ORF46	Uracil-DNA glycosylase	29011.6	32401.8	41691.7	34405.4	31194.2	58774.9	30238.6	37629.8	40283.3	46919.1	34135.3	37754
F5HFD2	F5HFD2	ORF24_HHV8P	ORF24	Protein ORF24	67441.3	93214.3	131100	63403.4	69362.5	109954	72092.8	92140.6	86710.9	74936.8	58352.6	60702.6
F5HG20	F5HG20	UL49_HHV8P	ORF66	Protein ORF66	36466	61738.8	93509.3	35501.3	44632.5	68146.8	39313.1	61165.7	53162.7	43120.8	41813.6	40715.4
F5HGB6	F5HGB6	TRM3_HHV8P	TRM3	Tripartite terminase subunit 3	48236.5	88429	113236	47283	48522.3	88398.5	50732.9	70192.4	64944.7	45554.8	40301.8	47452.9
F5HGH5	F5HGH5	VPK_HHV8P	vPK	Viral protein kinase	418369	655081	771676	484536	529758	815500	479918	733714	572034	467553	461702	456948
F5HGJ3	F5HGJ3	ARBH_HHV8P	vBCL2	Apoptosis regulator Bcl-2 homolog	48072.2	50943.4	40549.5	56113.2	46711	55364.5	54694.1	56941.3	57525.1	68158.8	46925	49735.7
F5HGK9	F5HGK9	PORTL_HHV8P	ORF43	Portal protein	40954.9	98924.4	101584	30572.8	39326.1	58744.6	24314.1	38251.1	31674.1	23968	19386.2	26509.1
F5HGN8	F5HGN8	TRX2_HHV8P	TRX2	Triplex capsid protein 2	244684	375943	464942	302959	321329	482848	313607	417097	406581	341803	292439	310974
F5HHY1	F5HHY1	CEP3_HHV8P	ORF38	Cytoplasmic envelopment protein 3	73101.7	118055	121690	78601.8	91606.7	98543.7	129986	175184	125533	70310.9	58492.7	66030.6
F5HIC6	F5HIC6	VIRF3_HHV8P	vIRF-3	Viral IRF3-like protein	53177.1	59788.4	48806.2	56411.7	48195.2	51308.9	81084.9	83647.4	55632.2	53689.9	50053.4	40661.1
F5HID2	F5HID2	PAP_HHV8P	ORF59	DNA polymerase processivity factor	9.72551e+06	8.76513e+06	9.75533e+06	9.7239e+06	8.53389e+06	9.4553e+06	1.13515e+07	1.19563e+07	1.14273e+07	1.07032e+07	7.98593e+06	8.04653e+06
F5HIM6	F5HIM6	ORF23_HHV8P	ORF23	Protein ORF23	92495.2	151601	225408	112421	135577	241101	111637	173162	148982	105002	105983	121678
F5HIN0	F5HIN0	PRIM_HHV8P	ORF56	DNA primase	20443.2	35455.1	43453.7	20507.5	24940.8	39393.5	22734.9	37983.3	32138.3	20695.3	21022.2	23936.3
G9CGD6	Q8WWN9;G9CGD6	CNIPF_HUMAN	CNK3/IPCEF1	CNK3/IPCEF1 fusion protein	4728.78	0	3302.6	0	0	6549.2	2721.27	0	0	0	2053.83	4979.41
O00116	O00116	ADAS_HUMAN	AGPS	Alkyldihydroxyacetonephosphate synthase, peroxisomal	291254	390923	468313	279472	355664	335272	405356	493746	430580	196104	212037	222187
O00139	O00139	KIF2A_HUMAN	KIF2A	Kinesin-like protein KIF2A	102534	116613	157028	112892	123669	136816	141161	137610	147665	93584	74601.7	88926
O00139;Q99661	Q99661;O00139	KIF2A_HUMAN;KIF2C_HUMAN	KIF2A;KIF2C	Kinesin-like protein KIF2A	53004.7	34996.1	70031.1	61812	49918.9	87229.2	46289.1	36997.6	80011.3	102761	65073.2	77537.6
O00141	O00141	SGK1_HUMAN	SGK1	Serine/threonine-protein kinase Sgk1	4262.02	0	3278.47	2547.87	3368.13	4093.23	6485.02	0	4630.8	1961.76	0	0
O00148	O00148	DX39A_HUMAN	DDX39A	ATP-dependent RNA helicase DDX39A	363579	424047	500778	335671	371297	374128	477055	524182	455239	260462	247229	271551
O00148;Q13838	Q13838;O00148	DX39A_HUMAN;DX39B_HUMAN	DDX39A;DDX39B	ATP-dependent RNA helicase DDX39A	1.56041e+06	1.58856e+06	2.09575e+06	1.48595e+06	1.61843e+06	1.75649e+06	1.71805e+06	1.88706e+06	2.03527e+06	1.28152e+06	1.24454e+06	1.33188e+06
O00151	O00151	PDLI1_HUMAN	PDLIM1	PDZ and LIM domain protein 1	5155.9	4982.11	4853.54	8152.4	7955.99	3473.56	9479.86	7224.93	5469.46	9544.65	0	3203.68
O00154	O00154	BACH_HUMAN	ACOT7	Cytosolic acyl coenzyme A thioester hydrolase	385905	489713	584640	395684	518061	539963	533746	654736	536099	330069	388033	347588
O00159	O00159	MYO1C_HUMAN	MYO1C	Unconventional myosin-Ic	836793	986607	1.18845e+06	883310	959493	1.00877e+06	1.03581e+06	978356	1.06373e+06	705398	725489	743050
O00161	O00161	SNP23_HUMAN	SNAP23	Synaptosomal-associated protein 23	72165.8	104482	117491	56784.2	69818.1	74495.4	80681.7	122619	89822.2	32937	38642.6	45839.1
O00165	O00165	HAX1_HUMAN	HAX1	HCLS1-associated protein X-1	14698.3	15672.8	22273	13376	13679.7	16427.4	14384.6	16855.1	19462.8	10096.9	10277	12537.5
O00170	O00170	AIP_HUMAN	AIP	AH receptor-interacting protein	168124	186210	190815	170830	178554	163169	177443	162328	144182	79823.5	69638	70866.7
O00178	O00178	GTPB1_HUMAN	GTPBP1	GTP-binding protein 1	107062	135017	143516	109809	120374	116733	160937	181518	149088	79861.3	69083.6	72241.9
O00180	O00180	KCNK1_HUMAN	KCNK1	Potassium channel subfamily K member 1	2359.11	1858.39	4459.19	2894.61	2479.65	2587.4	3544.34	1753.19	2990.63	2542.16	2372.69	1966.3
O00186	O00186	STXB3_HUMAN	STXBP3	Syntaxin-binding protein 3	104093	122615	156634	102256	111850	120228	141025	144888	140543	84284.6	78697.7	84329.7
O00189	O00189	AP4M1_HUMAN	AP4M1	AP-4 complex subunit mu-1	104786	118473	157515	104141	115761	135071	127245	121182	131425	73753.1	70745.4	84946.5
O00192	O00192	ARVC_HUMAN	ARVCF	Splicing regulator ARVCF	70152	82955.8	100389	68028.6	74685.3	77879.3	98089.9	123117	101686	68046.1	46609	56682.2
O00193	O00193	SMAP_HUMAN	SMAP	Small acidic protein	94293.1	123245	173661	83619.4	96923.1	107832	1.12189e+06	1.31893e+06	1.26289e+06	32531.8	37960.9	47509.8
O00194	O00194	RB27B_HUMAN	RAB27B	Ras-related protein Rab-27B	13947.1	19199.7	19040.4	9406.69	14314.1	11407.4	12160.5	24193.8	19234.9	9071.17	12961.4	11733.4
O00194;P51159	P51159;O00194	RB27A_HUMAN;RB27B_HUMAN	RAB27A;RAB27B	Ras-related protein Rab-27B	30620.2	21573.1	33315.5	25674.7	20703.8	27868.6	33447.6	20699.9	27905.2	18040.9	19332.8	20421.9
O00203	Q13367;O00203	AP3B1_HUMAN	AP3B1	AP-3 complex subunit beta-1	189010	212466	239534	190282	209077	192521	297719	287969	259838	144929	117038	116331
O00204	O00204	ST2B1_HUMAN	SULT2B1	Sulfotransferase 2B1	7953.27	7880.94	9226.21	5515.96	7555.62	7656.42	9443.65	9293.83	10365.9	4984.49	4296.03	4732.92
O00214	O00214	LEG8_HUMAN	LGALS8	Galectin-8	30194.9	41453.9	58982.4	27341	36115.9	40697.6	37185.5	51375.8	40914.5	20406.5	22094.3	23207.3
O00217	O00217	NDUS8_HUMAN	NDUFS8	NADH dehydrogenase [ubiquinone] iron-sulfur protein 8, mitochondrial	101306	108846	129070	95662.4	99734.8	104151	124781	133032	135371	74535.2	89174.4	91199
O00219	O00219	HYAS3_HUMAN	HAS3	Hyaluronan synthase 3	24531.7	43263.1	48469.9	30972.3	32838.7	35151.3	41527.1	47764.2	41359.4	19290.5	14635.3	17571.9
O00221	O00221	IKBE_HUMAN	NFKBIE	NF-kappa-B inhibitor epsilon	7660.61	9146.79	12022.8	5860.71	7548.59	8697.55	7366.12	7762.57	9604.53	4313.45	3977.58	4024.79
O00231	O00231	PSD11_HUMAN	PSMD11	26S proteasome non-ATPase regulatory subunit 11	696774	796570	967333	725939	806614	786411	928154	989355	879698	551324	520486	502003
O00232	O00232	PSD12_HUMAN	PSMD12	26S proteasome non-ATPase regulatory subunit 12	873885	1.07221e+06	1.26767e+06	896553	1.02334e+06	1.02236e+06	1.2055e+06	1.32018e+06	1.15192e+06	683191	612887	630423
O00233	O00233	PSMD9_HUMAN	PSMD9	26S proteasome non-ATPase regulatory subunit 9	51121.1	70484.4	77900.8	56820.8	77216.9	70359.6	86763.9	93400.5	90604.6	51442	55421.3	52334.6
O00244	O00244	ATOX1_HUMAN	ATOX1	Copper transport protein ATOX1	21838.2	36001.4	37626.6	26728.4	30212.9	30363.8	36434.5	43051.9	27559.7	24675	24351.6	22922.4
O00255	O00255	MEN1_HUMAN	MEN1	Menin	146821	184283	221797	152870	148863	196792	198532	174550	191990	144387	127319	150010
O00257	O00257	CBX4_HUMAN	CBX4	E3 SUMO-protein ligase CBX4	92242	122125	148528	95968.2	117110	121915	136317	149645	169953	94264.8	90892.8	100205
O00258	O00258	GET1_HUMAN	GET1	Guided entry of tail-anchored proteins factor 1	89388.1	80727.5	123623	98682.9	85360.9	108768	113536	104699	144757	96112.5	87839.3	87501.1
O00264	O00264	PGRC1_HUMAN	PGRMC1	Membrane-associated progesterone receptor component 1	61721	88721.5	92903	54407.8	71254.5	66092.5	100133	128347	101487	33292.6	50867.9	52021.8
O00264;O15173	O15173;O00264	PGRC1_HUMAN;PGRC2_HUMAN	PGRMC1;PGRMC2	Membrane-associated progesterone receptor component 1	27789.4	16277.7	26824.6	26350	25006	28306.8	20070.9	21035.8	41937.6	25295.8	32411.7	26295.1
O00267	O00267	SPT5H_HUMAN	SUPT5H	Transcription elongation factor SPT5	208949	323997	397478	208053	277344	308924	303344	428867	357932	163427	184409	189756
O00268	O00268	TAF4_HUMAN	TAF4	Transcription initiation factor TFIID subunit 4	41561.2	51531.5	68748.6	34547.3	41336.5	43801	93621.8	112358	90422.3	20656.6	18906.6	18071.9
O00273	O00273	DFFA_HUMAN	DFFA	DNA fragmentation factor subunit alpha	27042.5	37368.5	43032.1	25430.2	32416.6	34033.5	56079.1	72414.1	65169.8	11748.8	15419.9	15339.4
O00287	O00287	RFXAP_HUMAN	RFXAP	Regulatory factor X-associated protein	2317.36	2670.6	4784.98	1954.3	3484.96	3655.3	11966.2	19613.4	12093.1	2283.42	1548.29	0
O00291	O00291	HIP1_HUMAN	HIP1	Huntingtin-interacting protein 1	54957.7	71438.5	77789.4	55988.9	68282.5	56913.6	78653.3	81535.7	72894	39514.2	36408.6	38228.4
O00291;O75146	O00291;O75146	HIP1R_HUMAN;HIP1_HUMAN	HIP1;HIP1R	Huntingtin-interacting protein 1	157881	210862	270863	142793	201768	198478	203853	262762	183361	99778.2	114663	113142
O00299	O00299	CLIC1_HUMAN	CLIC1	Chloride intracellular channel protein 1	749215	866618	1.06327e+06	786369	928172	917595	995298	1.02829e+06	1.07702e+06	613490	545418	542438
O00303	O00303	EIF3F_HUMAN	EIF3F	Eukaryotic translation initiation factor 3 subunit F	798006	934872	1.19012e+06	810571	949660	996394	990073	1.08331e+06	1.10741e+06	701298	616307	636585
O00305	Q08289;Q02641;O00305	CACB4_HUMAN	CACNB4	Voltage-dependent L-type calcium channel subunit beta-4	13834.7	17818.3	18170.6	8482.32	17469.3	16374.9	14358.8	17109.3	11268.8	7553.16	8057.95	8404.39
O00308	O00308	WWP2_HUMAN	WWP2	NEDD4-like E3 ubiquitin-protein ligase WWP2	40404.9	47035.8	55339.6	41404.8	41595.5	46429.2	48154.8	55237.8	51298.5	33946.3	31505.1	30635.5
O00308;Q96J02;Q9H0M0	Q96J02;O00308;Q9H0M0	ITCH_HUMAN;WWP1_HUMAN;WWP2_HUMAN	ITCH;WWP1;WWP2	NEDD4-like E3 ubiquitin-protein ligase WWP2	58649.3	26199.8	15785.9	49610	22228.4	28775.2	63029	25060.5	21941.9	56867.8	19545.3	21180.4
O00308;Q9H0M0	O00308;Q9H0M0	WWP1_HUMAN;WWP2_HUMAN	WWP1;WWP2	NEDD4-like E3 ubiquitin-protein ligase WWP2	55088.6	67885.1	95383.1	60981.8	62921.5	68647.6	71099.8	71497.9	59314	46521.5	49788.2	44551.7
O00311	O00311	CDC7_HUMAN	CDC7	Cell division cycle 7-related protein kinase	6220.35	11815.7	15645.7	7893.33	8134.67	9384.94	12396.5	18625.6	13184.8	4215.2	4234.56	5386.39
O00327	O00327	BMAL1_HUMAN	BMAL1	Basic helix-loop-helix ARNT-like protein 1	10417.9	12071.5	13375	9218.99	8849.77	12261.3	13968.3	16557	13185	6327.4	6997.96	6748.74
O00329	O00329	PK3CD_HUMAN	PIK3CD	Phosphatidylinositol 4,5-bisphosphate 3-kinase catalytic subunit delta isoform	27494.5	27175	36171.5	26002.1	24743.3	27271.5	35066.6	28108.2	28936.3	20465.7	15746.8	16568.5
O00329;P42338	O00329;P42338	PK3CB_HUMAN;PK3CD_HUMAN	PIK3CB;PIK3CD	Phosphatidylinositol 4,5-bisphosphate 3-kinase catalytic subunit delta isoform	47547.8	57091.7	54816.9	48080.8	49794.8	46973.6	65407.9	63530.5	56088.1	31715.5	24896.3	26447.6
O00330	O00330	ODPX_HUMAN	PDHX	Pyruvate dehydrogenase protein X component, mitochondrial	69915.3	85477.5	79813.2	70073.1	67039.7	67556.5	105600	100653	86068.1	49938.5	51555.5	56970.6
O00338	O00338	ST1C2_HUMAN	SULT1C2	Sulfotransferase 1C2	22744.8	27527.3	41779.9	27536.4	27309.4	32825.9	31344.1	29941.2	30721.3	17969.2	13098.2	11999.1
O00339	O00339	MATN2_HUMAN	MATN2	Matrilin-2	25693.8	39204.4	71499.8	27222.5	40896.7	55535.1	33428.8	40649.8	54123.9	24875.6	26833.6	42146.9
O00391	O00391	QSOX1_HUMAN	QSOX1	Sulfhydryl oxidase 1	19973.1	22350.6	35559.9	19613.6	20880.7	26628.4	26472.6	24278.1	27571.1	15773.6	15321.3	17326.4
O00399	O00399	DCTN6_HUMAN	DCTN6	Dynactin subunit 6	23953.6	22828.2	30039.2	29265	22503	26898.2	33501.5	33341.2	30232.1	20119.8	16916	24552.3
O00400	O00400	ACATN_HUMAN	SLC33A1	Acetyl-coenzyme A transporter 1	74205.2	77800.7	107760	77020.2	76631.1	86694.1	90342.6	90984.8	96827.7	59620	64390.8	61658.3
O00401	O00401	WASL_HUMAN	WASL	Actin nucleation-promoting factor WASL	238922	370505	427677	230317	259080	272476	298463	373651	316362	136370	108178	130068
O00408	O00408	PDE2A_HUMAN	PDE2A	cGMP-dependent 3',5'-cyclic phosphodiesterase	47861.3	60980.3	63413.5	48178.5	63431.9	53975.5	71399.5	69705.2	64107.5	37835.3	34966.1	32908.6
O00410	O00410	IPO5_HUMAN	IPO5	Importin-5	322646	488316	502316	336244	445359	380306	524621	693153	507302	232575	192437	202189
O00410;O60518	O60518;O00410	IPO5_HUMAN;RNBP6_HUMAN	IPO5;RANBP6	Importin-5	389335	515924	612729	434193	529167	451390	588609	635726	597322	322390	278816	259960
O00411	O00411	RPOM_HUMAN	POLRMT	DNA-directed RNA polymerase, mitochondrial	132551	156540	198461	132308	141150	159191	174229	179007	176812	114814	109447	124680
O00418	O00418	EF2K_HUMAN	EEF2K	Eukaryotic elongation factor 2 kinase	70668.5	94049.8	134956	81276.3	98313	115413	117134	121922	121573	56340.8	51465.1	54889.6
O00422	O00422	SAP18_HUMAN	SAP18	Histone deacetylase complex subunit SAP18	77496.1	116610	123485	79659.7	92231.4	96734.8	107671	148380	122620	49788.8	59631.5	64862
O00423	O00423	EMAL1_HUMAN	EML1	Echinoderm microtubule-associated protein-like 1	5459.59	4423.35	6884.21	5772.71	6768.13	5914	5308.29	6623.48	7204.75	4208.97	4945.77	0
O00425	O00425	IF2B3_HUMAN	IGF2BP3	Insulin-like growth factor 2 mRNA-binding protein 3	459139	589221	809675	489524	606334	690310	619580	659820	732950	361345	361291	404938
O00425;Q9NZI8	O00425;Q9NZI8	IF2B1_HUMAN;IF2B3_HUMAN	IGF2BP1;IGF2BP3	Insulin-like growth factor 2 mRNA-binding protein 3	0	0	0	26373.5	0	0	55080.7	0	0	21295.1	0	0
O00425;Q9NZI8;Q9Y6M1	Q9Y6M1;O00425;Q9NZI8	IF2B1_HUMAN;IF2B2_HUMAN;IF2B3_HUMAN	IGF2BP1;IGF2BP2;IGF2BP3	Insulin-like growth factor 2 mRNA-binding protein 3	1.02181e+06	1.21182e+06	1.62501e+06	1.06257e+06	1.19765e+06	1.36898e+06	1.3552e+06	1.36375e+06	1.52583e+06	831864	799870	879465
O00425;Q9Y6M1	Q9Y6M1;O00425	IF2B2_HUMAN;IF2B3_HUMAN	IGF2BP2;IGF2BP3	Insulin-like growth factor 2 mRNA-binding protein 3	89552.9	99727.3	159367	70400.3	102472	107914	97605.6	112844	135552	64682.9	54722.6	68855.8
O00429	O00429	DNM1L_HUMAN	DNM1L	Dynamin-1-like protein	365500	434115	534555	377331	428567	439506	465310	534285	439584	301276	244309	239613
O00442	O00442	RTCA_HUMAN	RTCA	RNA 3'-terminal phosphate cyclase	235510	278698	301323	254007	242848	241634	329464	305304	297144	179229	156005	149852
O00443	O00443	P3C2A_HUMAN	PIK3C2A	Phosphatidylinositol 4-phosphate 3-kinase C2 domain-containing subunit alpha	137044	167403	224232	132205	144670	174109	151657	153883	148844	93660.8	94001.2	102829
O00458	O00458	IFRD1_HUMAN	IFRD1	Interferon-related developmental regulator 1	105184	103520	101878	116275	96521.2	75825.4	166551	131454	106899	70887.6	53908.3	47305.9
O00459	O00459	P85B_HUMAN	PIK3R2	Phosphatidylinositol 3-kinase regulatory subunit beta	91828.1	100445	126799	73742.9	74227.6	80559.7	72243.2	66043.4	74674.4	44690.4	36439.5	37505.3
O00459;P27986;Q92569	Q92569;P27986;O00459	P55G_HUMAN;P85A_HUMAN;P85B_HUMAN	PIK3R1;PIK3R2;PIK3R3	Phosphatidylinositol 3-kinase regulatory subunit beta	131299	92884.7	137944	94674.1	67631.2	94636.5	72482.7	51778.4	61913.6	60455.5	46149.4	46412.2
O00461	O00461	GOLI4_HUMAN	GOLIM4	Golgi integral membrane protein 4	199364	353954	486891	189719	344684	343264	211495	343661	344321	141222	221102	232003
O00462	O00462	MANBA_HUMAN	MANBA	Beta-mannosidase	19186.7	25870.6	34497.7	17078.6	19445.4	28692	25833.9	25804.1	24015.9	19935.3	0	23778.4
O00463	O00463	TRAF5_HUMAN	TRAF5	TNF receptor-associated factor 5	0	8038.35	11890	4927.72	5399.86	6089.75	0	0	0	0	0	1587.1
O00468	O00468	AGRIN_HUMAN	AGRN	Agrin	18268.1	33219.1	54872.7	21031.1	28488.1	46410.2	25574.1	32905.3	44542.7	15905.1	20843.5	29465
O00469	O00469	PLOD2_HUMAN	PLOD2	Procollagen-lysine,2-oxoglutarate 5-dioxygenase 2	445083	1.035e+06	1.5523e+06	429782	834615	1.15947e+06	540726	1.10751e+06	1.04053e+06	310183	430749	599784
O00471	O00471	EXOC5_HUMAN	EXOC5	Exocyst complex component 5	94222.7	108399	129021	96432.8	106246	101991	122583	136646	124042	72156.6	59632.1	68609.1
O00472	O00472	ELL2_HUMAN	ELL2	RNA polymerase II elongation factor ELL2	9312.8	18909.7	23332.1	10150.2	12198.3	17538.4	51734.3	85459.5	68700.6	7076.49	7207.74	9296.61
O00478	O00478	BT3A3_HUMAN	BTN3A3	Butyrophilin subfamily 3 member A3	0	4339.94	10479.7	3643.32	5205.5	5410.09	5476.58	5163.37	8283.67	0	3973.51	2495.05
O00478;O00481	P78410;O00478;O00481	BT3A1_HUMAN;BT3A3_HUMAN	BTN3A1;BTN3A3	Butyrophilin subfamily 3 member A3	7346.8	10350.9	15962.7	6548.9	6885.58	10088.9	6557.67	7920.9	9127.01	5514.31	3546.88	8172.17
O00478;O00481;Q6AZZ1;Q96F44	Q6AZZ1;Q96F44;O00478;Q13410;O00481	BT3A1_HUMAN;BT3A3_HUMAN;TRI11_HUMAN;TRI68_HUMAN	BTN3A1;BTN3A3;TRIM11;TRIM68	Butyrophilin subfamily 3 member A3	9023.46	10791.7	15393.9	7556.78	11234.3	12022.4	13192	13795.3	11634.1	6131.65	4642.54	7322.44
O00481	O00481	BT3A1_HUMAN	BTN3A1	Butyrophilin subfamily 3 member A1	14032.4	13225.3	26818	16207.1	25016.6	23386	19568.2	25742.4	24975	11663.2	11207.4	11203.8
O00483	O00483	NDUA4_HUMAN	NDUFA4	Cytochrome c oxidase subunit NDUFA4	942441	665060	1.04805e+06	964821	639550	720827	1.0663e+06	694772	886341	945659	724854	752025
O00487	O00487	PSDE_HUMAN	PSMD14	26S proteasome non-ATPase regulatory subunit 14	538763	639069	834449	550768	597881	641614	690546	753447	696255	405956	376280	413458
O00488	O00488	ZN593_HUMAN	ZNF593	Zinc finger protein 593	10312	23519.2	29546.7	13578.4	0	10447.8	19051.3	29347.1	22678.3	12245	0	19463
O00499	O00499	BIN1_HUMAN	BIN1	Myc box-dependent-interacting protein 1	35971.5	43343.4	47536.5	27031.4	40204.4	34996.2	43759.1	53627.5	41414.8	23052.1	16290	19189.3
O00505	O00505	IMA4_HUMAN	KPNA3	Importin subunit alpha-4	609839	796591	950983	605210	693894	753241	999824	1.27119e+06	1.12149e+06	467684	501437	450989
O00505;O00629	O00629;O00505	IMA3_HUMAN;IMA4_HUMAN	KPNA3;KPNA4	Importin subunit alpha-4	234891	351689	345649	210246	298405	249493	433236	639286	521348	159094	178927	134547
O00506	O00506	STK25_HUMAN	STK25	Serine/threonine-protein kinase 25	27112.5	20756	36251	28436.7	22345.3	29484	33062.9	25486.8	38783.6	25135.2	21709.5	23768.1
O00506;Q9P289	O00506;Q9P289	STK25_HUMAN;STK26_HUMAN	STK25;STK26	Serine/threonine-protein kinase 25	287175	212961	311061	321575	269201	294384	360914	227208	276311	242713	155311	183810
O00506;Q9P289;Q9Y6E0	O00506;Q9Y6E0;Q9P289	STK24_HUMAN;STK25_HUMAN;STK26_HUMAN	STK24;STK25;STK26	Serine/threonine-protein kinase 25	334302	433600	449949	374872	417932	384695	504541	608334	474737	253312	211962	219630
O00506;Q9Y6E0	O00506;Q9Y6E0	STK24_HUMAN;STK25_HUMAN	STK24;STK25	Serine/threonine-protein kinase 25	47961.5	67104.3	81234.3	49600.1	65978.3	57169.6	81039.1	84002.6	74600.8	27591.2	28060.7	31191.6
O00507	O00507	USP9Y_HUMAN	USP9Y	Probable ubiquitin carboxyl-terminal hydrolase FAF-Y	61857.3	103914	135924	94858.8	120928	114529	130829	192557	147700	82147.8	67994	120261
O00507;Q93008	O00507;Q93008	USP9X_HUMAN;USP9Y_HUMAN	USP9X;USP9Y	Probable ubiquitin carboxyl-terminal hydrolase FAF-Y	198952	231578	280810	204364	234976	225293	277750	294621	260324	167367	134197	141658
O00512	O00512	BCL9_HUMAN	BCL9	B-cell CLL/lymphoma 9 protein	50640.7	73278.4	72078.4	35414.9	47398.9	46073.3	50352.6	74926.9	61340.4	9556.26	31156.2	0
O00522	O00522	KRIT1_HUMAN	KRIT1	Krev interaction trapped protein 1	31930.5	39398	45454.9	33634.7	33047.5	37309.3	43790.4	47571.6	44304.7	22562.9	21292.3	25145.9
O00541	O00541	PESC_HUMAN	PES1	Pescadillo homolog	357572	402229	559050	372997	406748	468028	468163	511232	607200	323482	329228	372277
O00560	O00560	SDCB1_HUMAN	SDCBP	Syntenin-1	98862.3	115473	129150	90787.3	102251	95171.5	118897	122714	97363.4	74059	65409.3	61747.7
O00562	O00562	PITM1_HUMAN	PITPNM1	Membrane-associated phosphatidylinositol transfer protein 1	83369.3	98327.5	114757	79541.3	83657	95378.7	108768	104298	100907	54389	47555.3	54837.7
O00566	O00566	MPP10_HUMAN	MPHOSPH10	U3 small nucleolar ribonucleoprotein protein MPP10	14271.2	25325.7	34752.4	14543.6	19104	28267.2	262057	435478	325334	7774.33	9645.22	14884.3
O00567	O00567	NOP56_HUMAN	NOP56	Nucleolar protein 56	402763	510855	720054	423762	499369	613532	668997	832913	1.06942e+06	339766	409720	560784
O00571	O15523;O00571	DDX3X_HUMAN	DDX3X	ATP-dependent RNA helicase DDX3X	1.33685e+06	1.40893e+06	1.89758e+06	1.46656e+06	1.50795e+06	1.77658e+06	1.55202e+06	1.53307e+06	1.67271e+06	1.3101e+06	1.14039e+06	1.24921e+06
O00571;P17844;Q92841	P17844;O15523;O00571;Q92841	DDX17_HUMAN;DDX3X_HUMAN;DDX5_HUMAN	DDX17;DDX3X;DDX5	ATP-dependent RNA helicase DDX3X	1.13521e+06	1.4966e+06	1.95419e+06	1.20488e+06	1.41913e+06	1.71809e+06	1.44892e+06	1.68692e+06	1.7238e+06	1.08272e+06	1.07327e+06	1.16613e+06
O00584	O00584	RNT2_HUMAN	RNASET2	Ribonuclease T2	56833.3	59432.9	115188	62170.4	55648.1	73366.1	77751.8	89252.9	81281.6	54790.4	58349.1	72166.7
O00592	O00592	PODXL_HUMAN	PODXL	Podocalyxin	3020.57	5601.21	8432.14	0	0	3006.42	0	10994	5105.6	0	5291.88	2668.71
O00622	O00622	CCN1_HUMAN	CCN1	CCN family member 1	52122.8	83057.4	130572	51254.6	87177.2	135246	60667.3	101415	102460	36267.2	35919.7	53187.9
O00623	O00623	PEX12_HUMAN	PEX12	Peroxisome assembly protein 12	15630.2	18915.1	28779.3	13666.6	20609.1	14356.5	18834.1	28456.6	23024.5	12157.9	11442.7	16181.6
O00625	O00625	PIR_HUMAN	PIR	Pirin	14191.1	20226.8	29823.5	11820	21557	21482.7	20279.2	22330.6	23961.4	13063.1	14482	13167.5
O00629	O00629	IMA3_HUMAN	KPNA4	Importin subunit alpha-3	58688.8	74807.9	74570.7	50514	65117.3	57465.2	154899	212303	136423	41192.4	46563.1	38304.7
O00635	O00635	TRI38_HUMAN	TRIM38	E3 ubiquitin-protein ligase TRIM38	44552.6	42295	52633.2	44496.4	41744.9	48551.2	54042.8	49593.3	50087.8	32697.4	28682.6	27778.1
O00712	O00712	NFIB_HUMAN	NFIB	Nuclear factor 1 B-type	46534.7	47056.8	69102.5	46030.2	44758.5	46084.4	86981.1	91066.4	77099.6	38794.4	30885.6	27453.3
O00712;P08651;Q14938	Q12857;Q14938;O00712;P08651	NFIB_HUMAN;NFIC_HUMAN;NFIX_HUMAN	NFIB;NFIC;NFIX	Nuclear factor 1 B-type	16526.5	0	0	11043.7	4676.16	5290.38	18322.4	13157.5	21470.8	26117.3	4966.96	0
O00716	O00716	E2F3_HUMAN	E2F3	Transcription factor E2F3	0	6880.06	7936.47	0	8098.67	6320.16	13935.5	27979.9	21265.1	0	3283.93	5063.07
O00743	O00743	PPP6_HUMAN	PPP6C	Serine/threonine-protein phosphatase 6 catalytic subunit	141932	162567	174326	170178	177792	159209	212953	178156	173130	118720	91807	95965.1
O00750	O00750	P3C2B_HUMAN	PIK3C2B	Phosphatidylinositol 4-phosphate 3-kinase C2 domain-containing subunit beta	80852.7	108094	140004	85831	100233	112282	114070	110748	117391	62943.4	59268.2	55990.1
O00754	O00754	MA2B1_HUMAN	MAN2B1	Lysosomal alpha-mannosidase	11022.7	12776.1	16553.2	11021.5	10485.8	14852.4	16408.5	14487.1	13931.4	10433.8	8359.94	10939.6
O00762	O00762	UBE2C_HUMAN	UBE2C	Ubiquitin-conjugating enzyme E2 C	8653.51	13311.7	18605.2	9244.1	12791.6	20217.2	11835.7	15520.9	14516.3	8357.23	9119.93	14094.3
O00763	O00763	ACACB_HUMAN	ACACB	Acetyl-CoA carboxylase 2	80505.7	113653	158655	104130	126361	201329	80401.6	85742.6	79617.9	100915	114217	142625
O00763;Q13085	Q13085;O00763	ACACA_HUMAN;ACACB_HUMAN	ACACA;ACACB	Acetyl-CoA carboxylase 2	270314	305688	394070	331021	316016	391639	336634	316811	312907	273866	258641	300916
O00764	O00764	PDXK_HUMAN	PDXK	Pyridoxal kinase	43894.9	62410.9	68274	39218.2	60034.8	51981	64884.8	80848.4	66855.1	29040.2	29623.1	29682.3
O00767	O00767	SCD_HUMAN	SCD	Stearoyl-CoA desaturase	139358	227249	390826	159214	189330	313049	152976	188508	248644	159059	135609	213278
O14492	O14492	SH2B2_HUMAN	SH2B2	SH2B adapter protein 2	11208.2	13362.1	20228.6	10196.9	12617.3	17057.3	14655.1	13144.3	18529	0	10195.4	11261.5
O14497	O14497	ARI1A_HUMAN	ARID1A	AT-rich interactive domain-containing protein 1A	550265	753180	1.02662e+06	487087	628874	706385	609282	806038	735104	276659	306600	391289
O14497;Q8NFD5	Q8NFD5;O14497	ARI1A_HUMAN;ARI1B_HUMAN	ARID1A;ARID1B	AT-rich interactive domain-containing protein 1A	14024.7	23578.5	25671.9	11759.6	17075.9	19124.5	17820.1	28857.7	21919.5	6327.43	7621.47	10063.2
O14513	O14513	NCKP5_HUMAN	NCKAP5	Nck-associated protein 5	1547.73	4281	4802.2	2104	2383.47	39623.9	30275.3	0	0	0	0	0
O14521	O14521	DHSD_HUMAN	SDHD	Succinate dehydrogenase [ubiquinone] cytochrome b small subunit, mitochondrial	75195.8	75714.7	60962.4	73099.3	69727	66526.1	95555.4	111427	76799.4	50527.7	59494.9	46199.9
O14523	O14523	C2C2L_HUMAN	C2CD2L	Phospholipid transfer protein C2CD2L	11307.5	13604.7	15483.3	13739.2	6455.29	11521.6	9053.73	8404.72	10664.7	14554.9	5045.12	4386.28
O14524	O14524	NEMP1_HUMAN	NEMP1	Nuclear envelope integral membrane protein 1	94776.4	94319.9	107908	93736.9	92632.9	106653	116746	108324	94539.4	74579.8	64616.8	64013.6
O14526	O14526	FCHO1_HUMAN	FCHO1	F-BAR domain only protein 1	41535.1	85328	95495.2	26589.6	56056.5	59870.3	51867.3	69133.8	65319	26240.2	30467.7	34396.9
O14530	O14530	TXND9_HUMAN	TXNDC9	Thioredoxin domain-containing protein 9	53911.4	64223.5	85308.9	57409.1	59950.4	75714.9	68828.8	67017.8	77577.2	55941.5	49416.5	47915.4
O14531	O14531	DPYL4_HUMAN	DPYSL4	Dihydropyrimidinase-related protein 4	10512	11551.8	15799.1	12223.7	15026.1	15112.4	15667.6	14330.9	13511.7	7680.37	7391.52	7530.65
O14543	O14543	SOCS3_HUMAN	SOCS3	Suppressor of cytokine signaling 3	7602.9	3309.41	5230.19	12429.3	3129.77	6461.1	6091.85	2861.99	3663.35	6259.08	2844.6	0
O14544	O14544	SOCS6_HUMAN	SOCS6	Suppressor of cytokine signaling 6	11534.3	16848.8	31775.6	14292	18421.6	17973.3	17880.6	21217.1	19341.7	10843.7	10931.1	11233
O14545	O14545	TRAD1_HUMAN	TRAFD1	TRAF-type zinc finger domain-containing protein 1	10958.2	13449.2	18620	9811.52	10987.1	11715.1	14010.7	18150.1	16635	8255.56	6902.97	8940.88
O14548	O14548	COX7R_HUMAN	COX7A2L	Cytochrome c oxidase subunit 7A-related protein, mitochondrial	78225.6	84197.2	122800	79859.3	89012.6	93156.3	80998.9	76299.6	97949.5	68429.8	65635.7	63052.9
O14556	O14556	G3PT_HUMAN	GAPDHS	Glyceraldehyde-3-phosphate dehydrogenase, testis-specific	36212.5	0	45956.1	37006.3	31032.4	34240	40148.7	34708.7	37434.4	31551.6	19390.9	27162.9
O14556;P04406	O14556;P04406	G3PT_HUMAN;G3P_HUMAN	GAPDH;GAPDHS	Glyceraldehyde-3-phosphate dehydrogenase, testis-specific	55308.2	0	64136.9	89397.6	66758	86149.7	50989.8	42399.3	91853.4	79338	72226.1	96955.8
O14561	O14561	ACPM_HUMAN	NDUFAB1	Acyl carrier protein, mitochondrial	6420.43	8549.53	11365.8	5150.49	6393.14	8453.31	8252.13	12849.8	11840.8	5792.43	5960.93	6506.53
O14562	O14562	UBFD1_HUMAN	UBFD1	Ubiquitin domain-containing protein UBFD1	22987.1	30669.2	40402.8	24299.8	31562.5	32264.5	33497.8	40149.8	34005.7	17747.1	20246.6	19162.4
O14578	O14578	CTRO_HUMAN	CIT	Citron Rho-interacting kinase	401448	600670	677719	392809	518739	555105	524172	676274	554858	307878	383547	369331
O14579	O14579	COPE_HUMAN	COPE	Coatomer subunit epsilon	72450.8	109381	111698	83030.3	94865.7	98672.4	129253	155732	133163	64657.2	66297.8	76505.2
O14593	O14593	RFXK_HUMAN	RFXANK	DNA-binding protein RFXANK	6955.29	10909.7	16055.7	7737.58	9791.83	10231.6	15974.1	20278.1	18677	4320.92	4449.94	5482.54
O14595	O14595	CTDS2_HUMAN	CTDSP2	Carboxy-terminal domain RNA polymerase II polypeptide A small phosphatase 2	10350.3	13552.4	18751.3	7120.74	7963.5	10899.7	11425.9	14268.4	14312.5	4632.11	5933.38	5487.58
O14613	O14613	BORG1_HUMAN	CDC42EP2	Cdc42 effector protein 2	37167.3	76165.2	98062	26089.8	35755.6	43467.1	64310.9	148414	113555	18557.5	22458.4	23000.8
O14617	O14617	AP3D1_HUMAN	AP3D1	AP-3 complex subunit delta-1	292723	339179	481002	271361	279697	326643	384858	402963	492582	223166	178464	209460
O14618	O14618	CCS_HUMAN	CCS	Copper chaperone for superoxide dismutase	46183.5	46628.7	65713.3	44082	49535.4	49351.1	56860.5	60616.2	66499.7	44806.3	40916.2	44902.9
O14628	O14628	ZN195_HUMAN	ZNF195	Zinc finger protein 195	7875.62	11644.3	13178.3	4484.19	10083.2	10850	11584.2	12336.9	12182.8	6703.55	6798.4	5890.5
O14639	O14639	ABLM1_HUMAN	ABLIM1	Actin-binding LIM protein 1	216803	318040	395169	168700	206706	241798	133472	173585	160795	89557.9	86078	98329.9
O14641	O14641	DVL2_HUMAN	DVL2	Segment polarity protein dishevelled homolog DVL-2	51322.5	56337.9	65356.2	57030.9	60406.4	51091.7	68489.3	72175.8	59459.6	44786.7	32576.6	34641.2
[truncated: 9,215 more rows]

## Sheet: DE Results
Protein ID	Gene Name	68_vs_T2A_log2 fold change	68_vs_WT_log2 fold change	68_vs_68noB_log2 fold change	T2A_vs_WT_log2 fold change	68noB_vs_T2A_log2 fold change	68noB_vs_WT_log2 fold change	68_vs_T2A_p.val	68_vs_WT_p.val	68_vs_68noB_p.val	T2A_vs_WT_p.val	68noB_vs_T2A_p.val	68noB_vs_WT_p.val	68_vs_T2A_significant	68_vs_WT_significant	68_vs_68noB_significant	T2A_vs_WT_significant	68noB_vs_T2A_significant	68noB_vs_WT_significant	significant	imputed	num_NAs
[truncated: 9,569 more rows]

[truncated: 5 more sheets: Filtered DE Results, ORF68-SPECIFIC INTERACTORS, ORF68 vs WT control, ORF68 vs T2A control, ORF68 vs ORF68 no biot. control]
